# Supplementary material for: Integrin Mechano-chemical Signaling Generates Plasma Membrane Nanodomains that Promote Cell Spreading
Source: Cell. Author manuscript; Available in PMC 2019 Nov 26. (PMC6879320; doi:10.1016/j.cell.2019.04.037)
Supplement: Table S4 [file EMS84939-supplement-Table_S4.xlsx]

## Sheet: Sample Sizes
FIGURE 1:
Figure 1C:
Experiment	No of fields analysed (N)	No of ROIs (n)
1%BSA on glass	18	291
FN	24	658
FN+mbCD	26	441
Figure 1D:
Experiment	No of fields analysed (N)	No of ROIs (n)
0 mg/ml FN	18	291
0.1 mg/ml FN	20	226
0.5 mg/ml FN	15	279
1 mg/ml FN	12	168
5mg/ml FN	16	324
10 mg/ml FN	24	658
20 mg/ml FN	15	394
50 mg/ml FN	15	352
10 mg/ml FN+mbCD	26	441
Figure 1F:
Experiment	No of fields analysed (N)	No of ROIs (n)
Glass	6	9
FN	5	13
FN+mbCD	5	12
Figure 1I:
Experiment	No of fields analysed (N)	No of ROIs (n)
exoGPI-Glass	29	527
ExoGPI-FN	30	676
Figure 1J:
Experiment	No of fields analysed (N)	No of ROIs (n)
exoGPI-Glass	32	744
ExoGPI-FN	39	976
FIGURE 2:
Figure 2C:
Experiment	No of cells analysed (n)
FN	4
Figure 2E:
Experiment	No of fields analysed (N)	No of ROIs (n)
0 μM cRGD	24	341
0.1 μM cRGD	24	333
1 μM cRGD	24	391
10 μM cRGD	24	355
100 μM cRGD	24	268
0 μM cRGD+ mbCD	27	486
FIGURE 3:
Figure 3B:
Experiment	No of fields analysed (N)	No of ROIs (n)
Glass	22	453
DMSO	22	632
0	12	271
0	15	286
0	14	424
Figure 3D:
Experiment	No of fields analysed (N)	No of ROIs (n)
0 μg CT04	22	339
1.0 μg CT04	24	294
2.0μg CT04	20	225
3.0μg CTO4	16	210
0 μg CT04+mbCD	17	253
Figure 3F:SMI FH2
Experiment	No of fields analysed (N)	No of ROIs (n)
DMSO on FN	24	258
DMSO on GLASS	32	238
SMIFH2 on FN	16	237
Figure 3F:CK666
Experiment	No of fields analysed (N)	No of ROIs (n)
DMSO on FN	32	414
DMSO on GLASS	30	477
CK666 on FN	30	414
Figure 3H:
Experiment	No of fields analysed (N)	No of ROIs (n)
0	14	424
0	16	407
0	16	565
+PP2+PF573228+CN03+SMIFH2	16	330
FIGURE 4:
Figure 4D:
Experiment	No of fields analysed (N)	No of ROIs (n)
FR-Ez-AFBD-Glass	26	495
FR-Ez-AFBD-FN	32	651
FR-Ez-AFBD*-Glass	32	530
FR-Ez-AFBD*-FN	34	907
Figure 4F:
Experiment	No of fields analysed (N)	No of ROIs (n)
FR-Ez-AFBD DMSO	28	500
FR-Ez-AFBD+PP2+PF573228	28	680
FR-Ez-AFBD +SMIFH2	30	394
Figure 4I:
Experiment	No of fields analysed (N)	No of ROIs (n)
Glass	24	230
FN	25	623
FN + mbCD	22	170
cRGD on continuous SLB	24	189
on pattern	19	145
outside pattern	19	532
FIGURE 5:
Figure 5B:
Experiment	No. of fields analysed (N)	No. of ROIs (n)
Vin-/-	16	199
Vin WT	19	151
Vin WT+mbCD	19	119
Vin-/- +mbCD	20	131
Figure 5D:
Experiment	No. of fields analysed (N)	No. of ROIs (n)
Talin1-/-	28	1135
Talin1-/- mβCD	20	483
talin2 shRNA	20	398
talin 2 shRNA mβCD	20	335
Figure 5F:
Experiment	No. of fields analysed (N)	No. of ROIs (n)
Vin	20	149
Vin-/-	20	172
vin A50I	18	173
Vin A50I CA	19	186
Figure 5H:
Experiment	No. of fields analysed (N)	No. of ROIs (n)
Vin-/- FREZ	19	267
Vin-/- FREZ RA	18	425
FREZ	15	430
FREZ RA	16	645
Figure 5J:
Experiment	No. of fields analysed (N)	No. of ROIs (n)
Vin-/-	20	411
Lact C2 Ez	22	244
Lact C2 Ez mβCD	15	184
FIGURE 6:
Figure 6B:
Experiment	No. of cells analysed (N)	No. of ROIs (n)
Vin-/-	20	149
Vin CA	20	223
vin head	18	190
vin Ld	21	120
Vin Ld CA	19	207
Figure 6D:
Experiment	No. of cells analysed (N)	No. of ROIs (n)
Vin-/-	18	89
Vin AB1	18	381
WT	20	447
Vin AB1 CA	20	390
Figure 6E:Average Images
Experiment	No. of cells analysed (N)	No. of Line ROIs (n)
GFP-GPI CHO cells +mCherry-Vinculin	5	9
Figure 6F:
Experiment	No. of cells analysed (N)	No. of Line ROIs (n)
GFP-GPI CHO cells +mCherry-Vinculin	5	10
Figure 6H:
Experiment	No. of fields analysed (N)	No. of ROIs (n)
vin-/- SLB	20	122
Vin WT SLB	20	147
Vin CA SLB	20	139
Within VinCA clusters	20	168 (No of clusters segmented)
Outside VinCA clusters	20	85
FIGURE 7:
Figure S7B:
Experiment	No. of fields analysed (n)
CA 0 min	81
CA 30 min	118
ld 0 min	95
ld 30 min	118
ld CA 0 min	81
ld CA 30 min	80
Vin-/- 0 min	80
vin-/- 30 min	67
WT 0 min	96
WT 30 min	58
Figure 7D:
		No of cells (n)
Time (in mins)	WT	PGAP2/3 mutant	Rescue	WT+mCD
0	105	167	167	164
15	81	96	92	98
30	101	106	105	106
45	109	97	108	106
60	108	120	123	118
75	130	124	121	127
90	125	124	128	125
Figure 7E:
Experiment	No of cells analysed (n)
WT	11
PGAP2/3 mutant	8
Rescue	9
WT+mbCD	5
Figure 7F:
Experiment	No of cells analysed (n)
WT	23
PGAP2/3 mutant	29
Rescue	30
SUPPLEMENTARY FIGURE 1:
Figure S1B:
Experiment	No of fields analysed (N)	No of ROIs (n)
No Ab (0 μg/ml 4B4)	14	200
+mbCD	14	136
2 μg/ml 4B4	10	93
5 μg/ml 4B4	12	145
10μg/ml 4B4	12	127
20 μg/ml 4B4	12	104
30 μg/ml 4B4	12	134
40 μg/ml 4B4	12	104
40 μg/ml K20	12	186
Figure S1D:
Experiment	No of fields analysed (N)	No of ROIs (n)
No Ab	27	480
+mbCD	25	281
+4B4	32	342
0	24	449
0	22	354
Figure S1G:
Experiment	No of fields analysed (N)	No of ROIs (n)
FN	22	392
+mbCD	20	324
Glass	24	177
FN +17E6	22	222
FN+4B4	22	172
Figure S1I:
Experiment	No of fields analysed (N)	No of ROIs (n)
PLL	14	187
Collagen-1	12	222
Laminin	12	215
Vitronectin	14	191
FN	20	383
BSA-Glass	15	98
FN+mbCD	20	225
Figure S1K:
Experiment	No of fields analysed (N)		No of ROIs (n)
0 μg/ml FN +0 mM Mn2+		24		226
0.5 μg/ml FN +0 mM Mn2+		22		362
0.5 μg/ml FN +0.5 mM Mn2+		20		285
0.5 μg/ml FN +2.0 mM Mn2+		22		384
0.5μg/ml FN +10 mM Mn2+		18		267
10 μg/ml FN +0 mM Mn2+		24		658
10 μg/ml FN +2 mM Mn2+		22		538
SUPPLEMENTARY FIGURE 2:
Figure S2B:
Experiment	No of fields analysed (N)	No of ROIs (n)
Glass	28	601
Glass+mbCD	7	116
FN	33	1036
FN+mbCD	10	244
Figure S2C: Kymograph analysis
Experiment	No of cells analysed (N)	No of Linescans (n)
P0/P1/P2	3	14
Figure S2G:
Experiment	No of fields analysed (N)	No of ROIs (n)
0μg cRGD	27	260
5μg cRGD	24	530
10μg cRGD	26	515
15μg cRGD	26	555
SUPPLEMENTARY FIGURE 3:
Figure S3B:
Experiment	No of fields analysed (N)	No of ROIs (n)
FAK +/+	23	253
FAK +/+ +mbCD	17	109
FAK -/-	32	190
FAK -/- +mbCD	5	50
Figure S3D:
Experiment	No of fields analysed (N)	No of ROIs (n)
GLASS +DMSO	20	190
GLASS + CN03	20	211
FN +DMSO	10	138
Figure S3E:
Experiment	No of cells analysed (N)
GLASS +DMSO	46
GLASS + CN03	34
FN +DMSO	10
Figure S3G:
Experiment	No of fields analysed (N)	No of ROIs (n)
GLASS +DMSO	20	238
GLASS + IMM01	22	307
FN +DMSO	23	258
Figure S3H:
Experiment	No of cells analysed (N)
GLASS +DMSO	87
GLASS + IMM01	122
FN +DMSO	17
SUPPLEMENTARY FIGURE 4:
Figure S4D:
Experiment	No of fields analysed (N)	No of ROIs (n)
Control siRNA	20	346
FHOD1 siRNA	18	293
mDia1 siRNA	16	226
FHOD1+mDia1 siRNA	16	230
Control siRNA +mCD	16	159
Figure S4F:
Experiment	No of cells analysed (N)	No of ROIs (n)
DMSO	12	69
SMIFH2	12	70
Figure S4H:
Experiment	No of fields analysed (N)	No of ROIs (n)
Control	20	260
ML-7	20	143
Y-27632	22	186
ML-7+ Y-27632	22	264
Control +mbCD	20	244
Figure S4J:
on pattern	19	145
outside pattern	19	532
Figure S4L:
Experiment	No of ROIs (n)
Outside lines	55
On lines	148
Into solution	45
SUPPLEMENTARY FIGURE 5:
Figure S5B:
Experiment	No. of cells analysed (N)	No. of ROIs (n)
Talin 1-/-	121	NA
talin 2 shRNA	50	NA
Figure S5E:
Experiment	No of fields analysed (N)	No of ROIs (n)
vin-/-	17	232
+Vin-CA	10	178
+Vin-WT	18	132
+Lact-C2-Ez	21	436
+Lact-C2-Ez AAA	21	115
SUPPLEMENTARY FIGURE 6:
Figure S6B:
Experiment	No. of fieldsanalysed (N)	No. of ROIs (n)
Vin-/-	20	158
+Vin WT	20	180
+VinWT+SMIFH2	20	140
+Vin WT+ PP2+PF	20	190
+Vin WT+PP2+PF	20	131
0
Figure S6D:
Experiment	No. of fields analysed (N)	No. of ROIs (n)
vin-/-	18	151
+Vin WT	20	175
Vin-/- +IMM01	20	177
Vin-/- SMIFH2	18	151
Vin-/- +PP2+PF	18	175
vin-/- +PP2+PF+IMM01	20	135
Figure S6H:
Experiment	No. of fields analysed (N)	No. of ROIs (n)
cRGD-SLB	4	67
cRGD-glass	17	261
Outside VinWT clusters and pattern	6	129
Within VinWT clusters	6	80 (No of clusters segmented)
Figure S6I:
Experiment	No. of fields analysed (N)	No. of Line ROIs (n)
GFP-GPI CHO cells +mCherry-Vinculin	5	11
SUPPLEMENTARY FIGURE 7:
Figure S7B:
Experiment	No of fields analysed (N)	No of ROIs (n)
WT	26	457
PGAP2/3 mutant	26	395
Rescue	24	472
Figure S7D: 4B4
Experiment	No of cells analysed (N)	No of ROIs (n)
WT	26	150
PGAP2/3 mutant	24	149
Rescue	24	105
Figure S7D: HUTS
Experiment	No of cells analysed (N)	No of ROIs (n)
WT	24	97
PGAP2/3 mutant	24	115
Rescue	26	114
Figure S7F:
Experiment	No of cells analysed (N)	No of ROIs (n)
WT	11	512
WT +mbCD	16	264
PGAP2/3 mutant	18	830
Rescue	7	240
Figure S7H:
Treatment	No of fields imaged (N)	No of segmented adhesions (n)
WT	80	4637
PGAP2/3 mutant	80	6972
Rescue	70	6515
Figure S7I:
Experiment	No of cells analysed (N)
FR-GPI	11
FR-TM	34
Figure S7L:
Experiment	No of cells analysed (N)	No of ROIs (n)
WT	44	241
PGAP2/3 mutant	48	325
Rescue	66	255
WT+mbCD	46	261
Figure S7N:
Experiment	No of wells (N)	No of scratched areas analysed (n)
WT	4	16
PGAP2/3 mutant	4	16
Rescue	4	16

## Sheet: p-value table Main Figures
FIGURE 1
Figure 1C and 1D
Column1	Column2	Column3	Column4	Column5
Number of families	1
Number of comparisons per family	36
Alpha	0.01
Dunn's multiple comparisons test	Mean rank diff.	Significant?	Summary	Adjusted P Value
0 vs. 0.1	-35.9	No	ns	> 0.9999
0 vs. 0.5	1063	Yes	****	< 0.0001
0 vs. 1	1354	Yes	****	< 0.0001
0 vs. 5	1488	Yes	****	< 0.0001
0 vs. 10	1911	Yes	****	< 0.0001
0 vs. 20	1976	Yes	****	< 0.0001
0 vs. 50	1547	Yes	****	< 0.0001
0 vs. +10mM mbCD	479.4	Yes	****	< 0.0001
0.1 vs. 0.5	1099	Yes	****	< 0.0001
0.1 vs. 1	1389	Yes	****	< 0.0001
0.1 vs. 5	1524	Yes	****	< 0.0001
0.1 vs. 10	1947	Yes	****	< 0.0001
0.1 vs. 20	2012	Yes	****	< 0.0001
0.1 vs. 50	1583	Yes	****	< 0.0001
0.1 vs. +10mM mbCD	515.3	Yes	****	< 0.0001
0.5 vs. 1	290.3	No	*	0.0368
0.5 vs. 5	424.8	Yes	****	< 0.0001
0.5 vs. 10	848.2	Yes	****	< 0.0001
0.5 vs. 20	912.6	Yes	****	< 0.0001
0.5 vs. 50	484.2	Yes	****	< 0.0001
0.5 vs. +10mM mbCD	-583.8	Yes	****	< 0.0001
1 vs. 5	134.5	No	ns	> 0.9999
1 vs. 10	557.9	Yes	****	< 0.0001
1 vs. 20	622.3	Yes	****	< 0.0001
1 vs. 50	193.9	No	ns	0.8004
1 vs. +10mM mbCD	-874.1	Yes	****	< 0.0001
5 vs. 10	423.4	Yes	****	< 0.0001
5 vs. 20	487.8	Yes	****	< 0.0001
5 vs. 50	59.36	No	ns	> 0.9999
5 vs. +10mM mbCD	-1009	Yes	****	< 0.0001
10 vs. 20	64.35	No	ns	> 0.9999
10 vs. 50	-364	Yes	****	< 0.0001
10 vs. +10mM mbCD	-1432	Yes	****	< 0.0001
20 vs. 50	-428.4	Yes	****	< 0.0001
20 vs. +10mM mbCD	-1496	Yes	****	< 0.0001
50 vs. +10mM mbCD	-1068	Yes	****	< 0.0001
Figure 1F
Mann Whitney test	Column1	Column2	Column3
Mann Whitney test comparison, two-tailed	P value	P value summary	Significantly different? (P < 0.01)
Glass 0.9-1.0 I/I0 bin versus FN 0.9-1.0 I/I0 bin	< 0.0001	****	Yes
FN 0.9-1.0 I/I0 bin versus FN 0-0.1 I/I0 bin	< 0.0001	****	Yes
FN 0-0.1 I/I0 bin versus FN 0.1-0.2 I/I0 bin	< 0.0001	****	Yes
FN 0.1-0.2 I/I0 bin versus Glass 0.1-0.2 I/I0 bin	< 0.0001	****	Yes
Glass 0.1-0.2 I/I0 bin versus FN 0-0.1 I/I0 bin	0.5525	ns	No
Figure 1I
Column1	Column2	Column3
Column B	exo-GPI FN
vs.	vs.
Column A	exo-GPI Glass
Mann Whitney test
P value	< 0.0001
Exact or approximate P value?	Approximate
P value summary	****
Significantly different? (P < 0.01)	Yes
One- or two-tailed P value?	Two-tailed
Sum of ranks in column A,B	402204 , 322002
Mann-Whitney U	93176
Figure 1J
Column1	Column2	Column3
Column B	exoSM FN
vs.	vs.
Column A	exoSM Glass
Mann Whitney test
P value	< 0.0001
Exact or approximate P value?	Approximate
P value summary	****
Significantly different? (P < 0.01)	Yes
One- or two-tailed P value?	Two-tailed
Sum of ranks in column A,B	557734 , 922327
Mann-Whitney U	280594
FIGURE 2
Figure 2E
Column1	Column2	Column3	Column4	Column5
Number of families	1
Number of comparisons per family	15
Alpha	0.01
Dunn's multiple comparisons test	Mean rank diff.	Significant?	Summary	Adjusted P Value
Control vs. 0.1mM cRGD	291.9	Yes	****	< 0.0001
Control vs. 1uM cRGD	489.3	Yes	****	< 0.0001
Control vs. 10uM cRGD	864.5	Yes	****	< 0.0001
Control vs. 100uM cRGD	-239.1	Yes	****	< 0.0001
Control vs. 10mM mbCD	-697.8	Yes	****	< 0.0001
0.1uM cRGD vs. 1uM cRGD	197.4	Yes	***	0.0004
0.1uM cRGD vs. 10uM cRGD	572.6	Yes	****	< 0.0001
0.1uM cRGD vs. 100uM cRGD	-531	Yes	****	< 0.0001
0.1uM cRGD vs. 10mM mbCD	-989.7	Yes	****	< 0.0001
1uM cRGD vs. 10uM cRGD	375.2	Yes	****	< 0.0001
1uM cRGD vs. 100uM cRGD	-728.4	Yes	****	< 0.0001
1uM cRGD vs. 10mM mbCD	-1187	Yes	****	< 0.0001
10uM cRGD vs. 100uM cRGD	-1104	Yes	****	< 0.0001
10uM cRGD vs. 10mM mbCD	-1562	Yes	****	< 0.0001
100uM cRGD vs. 10mM mbCD	-458.7	Yes	****	< 0.0001
FIGURE 3
Figure 3B
Column1	Column2	Column3	Column4
Number of families	1
Number of comparisons per family	10
Alpha	0.01
Dunn's multiple comparisons test	Mean rank diff.	Significant?	Summary
Glass vs. FN	664.9	Yes	****
Glass vs. FN+PF573228	-197.4	Yes	***
Glass vs. FN+PP2	-475.9	Yes	****
Glass vs. FN+PP2+PF573228	-756.9	Yes	****
FN vs. FN+PF573228	-862.3	Yes	****
FN vs. FN+PP2	-1141	Yes	****
FN vs. FN+PP2+PF573228	-1422	Yes	****
FN+PF573228 vs. FN+PP2	-278.6	Yes	****
FN+PF573228 vs. FN+PP2+PF573228	-559.6	Yes	****
FN+PP2 vs. FN+PP2+PF573228	-281	Yes	****
Figure 3D
Column1	Column2	Column3	Column4	Column5
Number of families	1
Number of comparisons per family	10
Alpha	0.01
Dunn's multiple comparisons test	Mean rank diff.	Significant?	Summary	Adjusted P Value
FN+H20 vs. mbcd	-609.6	Yes	****	< 0.0001
FN+H20 vs. 1ug/ml CT04	-303.9	Yes	****	< 0.0001
FN+H20 vs. 2ug/ml CT04	-376.4	Yes	****	< 0.0001
FN+H20 vs. 3ug/ml CT04	-552.5	Yes	****	< 0.0001
mbcd vs. 1ug/ml CT04	305.7	Yes	****	< 0.0001
mbcd vs. 2ug/ml CT04	233.2	Yes	****	< 0.0001
mbcd vs. 3ug/ml CT04	57.07	No	ns	> 0.9999
1ug/ml CT04 vs. 2ug/ml CT04	-72.48	No	ns	0.3195
1ug/ml CT04 vs. 3ug/ml CT04	-248.6	Yes	****	< 0.0001
2ug/ml CT04 vs. 3ug/ml CT04	-176.1	Yes	****	< 0.0001
Figure 3F
Column1	Column2	Column3	Column4	Column5
Number of families	1
Number of comparisons per family	3
Alpha	0.01
Dunn's multiple comparisons test	Mean rank diff.	Significant?	Summary	Adjusted P Value
FN vs. FN+SMIFH2	-283	Yes	****	< 0.0001
FN vs. Glass	-347.6	Yes	****	< 0.0001
FN+SMIFH2 vs. Glass	-64.56	Yes	**	0.0027
Column1	Column2	Column3	Column4	Column5
Number of families	1
Number of comparisons per family	3
Alpha	0.01
Dunn's multiple comparisons test	Mean rank diff.	Significant?	Summary	Adjusted P Value
FN vs. Glass	-602.9	Yes	****	< 0.0001
FN vs. FN+CK666	-12.03	No	ns	> 0.9999
Glass vs. FN+CK666	590.8	Yes	****	< 0.0001
Figure 3H
Column1	Column2	Column3	Column4	Column5
Number of families	1
Number of comparisons per family	10
Alpha	0.01
Dunn's multiple comparisons test	Mean rank diff.	Significant?	Summary	Adjusted P Value
FN+PP2+PF573228 vs. FN+PP2+PF+CN03	931.5	Yes	****	< 0.0001
FN+PP2+PF573228 vs. FN+PP2+PF+IMM01	1314	Yes	****	< 0.0001
FN+PP2+PF573228 vs. FN+PP2+PF+CN03+IMM01	1305	Yes	****	< 0.0001
FN+PP2+PF573228 vs. FN+PP2+PF+CN03+SMIFH2	376.1	Yes	****	< 0.0001
FN+PP2+PF+CN03 vs. FN+PP2+PF+IMM01	382.5	Yes	****	< 0.0001
FN+PP2+PF+CN03 vs. FN+PP2+PF+CN03+IMM01	373.7	Yes	****	< 0.0001
FN+PP2+PF+CN03 vs. FN+PP2+PF+CN03+SMIFH2	-555.4	Yes	****	< 0.0001
FN+PP2+PF+IMM01 vs. FN+PP2+PF+CN03+IMM01	-8.777	No	ns	> 0.9999
FN+PP2+PF+IMM01 vs. FN+PP2+PF+CN03+SMIFH2	-937.9	Yes	****	< 0.0001
FN+PP2+PF+CN03+IMM01 vs. FN+PP2+PF+CN03+SMIFH2	-929.1	Yes	****	< 0.0001
FIGURE 4
Figure 4D
Column1	Column2	Column3	Column4	Column5
Number of families	1
Number of comparisons per family	6
Alpha	0.01
Dunn's multiple comparisons test	Mean rank diff.	Significant?	Summary	Adjusted P Value
FR-Ez FN vs. FR-Ez Glass	-967.3	Yes	****	< 0.0001
FR-Ez FN vs. FR-RA FN	-564.3	Yes	****	< 0.0001
FR-Ez FN vs. FR-RA Glass	-875.9	Yes	****	< 0.0001
FR-Ez Glass vs. FR-RA FN	403.1	Yes	****	< 0.0001
FR-Ez Glass vs. FR-RA Glass	91.45	No	ns	0.2987
FR-RA FN vs. FR-RA Glass	-311.6	Yes	****	< 0.0001
Figure 4F
Column1	Column2	Column3	Column4	Column5
Number of families	1
Number of comparisons per family	3
Alpha	0.01
Dunn's multiple comparisons test	Mean rank diff.	Significant?	Summary	Adjusted P Value
FR-Ez FN vs. FN+PP2+PF573228	-494	Yes	****	< 0.0001
FR-Ez FN vs. FN+SMIFH2	-559	Yes	****	< 0.0001
FN+PP2+PF573228 vs. FN+SMIFH2	-65.03	No	ns	0.0715
Figure 4I
Column1	Column2	Column3	Column4	Column5
Number of families	1
Number of comparisons per family	21
Alpha	0.01
Dunn's multiple comparisons test	Mean rank diff.	Significant?	Summary	Adjusted P Value
Glass vs. FN	1103	Yes	****	< 0.0001
Glass vs. FN+mbCD	204.1	No	*	0.0155
Glass vs. continuous SLB	8.286	No	ns	> 0.9999
Glass vs. nanopatterned SLBs- Centre of Grid	47.27	No	ns	> 0.9999
Glass vs. nanopatterned SLB- On lines 10x40 pxl	699.7	Yes	****	< 0.0001
Glass vs. nanopatterned SLB-On lines 5x80 pxl	701.6	Yes	****	< 0.0001
FN vs. FN+mbCD	-898.9	Yes	****	< 0.0001
FN vs. continuous SLB	-1095	Yes	****	< 0.0001
FN vs. nanopatterned SLBs- Centre of Grid	-1056	Yes	****	< 0.0001
FN vs. nanopatterned SLB- On lines 10x40 pxl	-403.3	Yes	****	< 0.0001
FN vs. nanopatterned SLB-On lines 5x80 pxl	-401.4	Yes	****	< 0.0001
FN+mbCD vs. continuous SLB	-195.8	No	*	0.0409
FN+mbCD vs. nanopatterned SLBs- Centre of Grid	-156.9	No	ns	0.061
FN+mbCD vs. nanopatterned SLB- On lines 10x40 pxl	495.6	Yes	****	< 0.0001
FN+mbCD vs. nanopatterned SLB-On lines 5x80 pxl	497.5	Yes	****	< 0.0001
continuous SLB vs. nanopatterned SLBs- Centre of Grid	38.98	No	ns	> 0.9999
continuous SLB vs. nanopatterned SLB- On lines 10x40 pxl	691.4	Yes	****	< 0.0001
continuous SLB vs. nanopatterned SLB-On lines 5x80 pxl	693.3	Yes	****	< 0.0001
nanopatterned SLBs- Centre of Grid vs. nanopatterned SLB- On lines 10x40 pxl	652.4	Yes	****	< 0.0001
nanopatterned SLBs- Centre of Grid vs. nanopatterned SLB-On lines 5x80 pxl	654.4	Yes	****	< 0.0001
nanopatterned SLB- On lines 10x40 pxl vs. nanopatterned SLB-On lines 5x80 pxl	1.901	No	ns	> 0.9999
FIGURE 5
Figure 5B
Column1	Column2	Column3	Column4	Column5
Number of families	1
Number of comparisons per family	6
Alpha	0.01
Dunn's multiple comparisons test	Mean rank diff.	Significant?	Summary	Adjusted P Value
vin-/- vs. Vin WT	229.4	Yes	****	< 0.0001
vin-/- vs. Vin WT mBCD	-82.66	Yes	***	0.0002
vin-/- vs. Vin-/- mbCD	-166.9	Yes	****	< 0.0001
Vin WT vs. Vin WT mBCD	-312.1	Yes	****	< 0.0001
Vin WT vs. Vin-/- mbCD	-396.3	Yes	****	< 0.0001
Vin WT mBCD vs. VIn-/- mbCD	-84.27	Yes	***	0.0007
Figure 5D
Column1	Column2	Column3	Column4	Column5
Number of families	1
Number of comparisons per family	6
Alpha	0.01
Dunn's multiple comparisons test	Mean rank diff.	Significant?	Summary
Talin1-/- vs. Talin1-/- mBCD	-859.2	Yes	****
Talin1-/- vs. talin2 shRNA	-493.2	Yes	****
Talin1-/- vs. talin 2 shRNA mBCD	-958.4	Yes	****
Talin1-/- mBCD vs. talin2 shRNA	366	Yes	****
Talin1-/- mBCD vs. talin 2 shRNA mBCD	-99.2	No	ns
talin2 shRNA vs. talin 2 shRNA mBCD	-465.2	Yes	****
Figure 5F
Column1	Column2	Column3	Column4	Column5
Number of families	1
Number of comparisons per family	6
Alpha	0.01
Dunn's multiple comparisons test	Mean rank diff.	Significant?	Summary	Adjusted P Value
Vin WT vs. Vin-/-	-303.8	Yes	****	< 0.0001
Vin WT vs. Vin A50I	-294.6	Yes	****	< 0.0001
Vin WT vs. Vin A50I CA	-42.09	No	ns	0.1259
Vin-/- vs. Vin A50I	9.163	No	ns	> 0.9999
Vin-/- vs. Vin A50I CA	261.7	Yes	****	< 0.0001
Vin A50I vs. Vin A50I CA	252.5	Yes	****	< 0.0001
Figure 5H
Column1	Column2	Column3	Column4	Column5
Number of families	1
Number of comparisons per family	6
Alpha	0.01
Dunn's multiple comparisons test	Mean rank diff.	Significant?	Summary	Adjusted P Value
Vin-/- FREZ vs. Vin-/- FREZ RA	-443.3	Yes	****	< 0.0001
Vin-/- FREZ vs. +Vin WT FREZ	-278.6	Yes	****	< 0.0001
Vin-/- FREZ vs. +Vin WT FREZ RA	-694.2	Yes	****	< 0.0001
Vin-/- FREZ RA vs. +Vin WT FREZ	164.8	Yes	****	< 0.0001
Vin-/- FREZ RA vs. +Vin WT FREZ RA	-250.9	Yes	****	< 0.0001
+Vin WT FREZ vs. +Vin WT FREZ RA	-415.6	Yes	****	< 0.0001
Figure 5J
Column1	Column2	Column3	Column4	Column5
Number of families	1
Number of comparisons per family	3
Alpha	0.01
Dunn's multiple comparisons test	Mean rank diff.	Significant?	Summary
Vin-/- vs. +Lact C2Ez	339.6	Yes	****
Vin-/- vs. +Lact C2 Ez +mBCD	-180.5	Yes	****
+Lact C2Ez vs. +Lact C2 Ez +mBCD	-520.1	Yes	****
FIGURE 6
Figure 6B
Column1	Column2	Column3	Column4	Column5
Number of families	1
Number of comparisons per family	10
Alpha	0.01
Dunn's multiple comparisons test	Mean rank diff.	Significant?	Summary	Adjusted P Value
Vin-/- vs. +Vin CA	343	Yes	****	< 0.0001
Vin-/- vs. +Vin head	11.2	No	ns	> 0.9999
Vin-/- vs. +Vin Ld	-22.24	No	ns	> 0.9999
Vin-/- vs. +Vin Ld CA	-101.9	Yes	***	0.0002
+Vin CA vs. +Vin head	-331.8	Yes	****	< 0.0001
+Vin CA vs. +Vin Ld	-365.2	Yes	****	< 0.0001
+Vin CA vs. +Vin Ld CA	-444.9	Yes	****	< 0.0001
+Vin head vs. +Vin Ld	-33.44	No	ns	> 0.9999
+Vin head vs. +Vin Ld CA	-113.1	Yes	**	0.0013
+Vin Ld vs. +Vin Ld CA	-79.66	No	*	0.0284
Figure 6D
Column1	Column2	Column3	Column4	Column5
Number of families	1
Number of comparisons per family	6
Alpha	0.01
Dunn's multiple comparisons test	Mean rank diff.	Significant?	Summary	Adjusted P Value
Vin-/- vs. +Vin WT	609.3	Yes	****	< 0.0001
Vin-/- vs. +Vin AB1	-8.182	No	ns	> 0.9999
Vin-/- vs. +Vin AB1 CA	-26.7	No	ns	> 0.9999
+Vin WT vs. +Vin AB1	-617.5	Yes	****	< 0.0001
+Vin WT vs. +Vin AB1 CA	-636	Yes	****	< 0.0001
+Vin AB1 vs. +Vin AB1 CA	-18.52	No	ns	> 0.9999
Figure 6H
Column1	Column2	Column3	Column4	Column5
Number of families	1
Number of comparisons per family	10
Alpha	0.01
Dunn's multiple comparisons test	Mean rank diff.	Significant?	Summary	Adjusted P Value
Vin null SLB vs. VinWT SLB	43.75	No	ns	0.5635
Vin null SLB vs. VinCA SLB	204.9	Yes	****	< 0.0001
Vin null SLB vs. Inside Vin CA clusters	205.2	Yes	****	< 0.0001
Vin null SLB vs. Outside Vin CA Clusters	182.8	Yes	****	< 0.0001
VinWT SLB vs. VinCA SLB	161.2	Yes	****	< 0.0001
VinWT SLB vs. Inside Vin CA clusters	161.5	Yes	****	< 0.0001
VinWT SLB vs. Outside Vin CA Clusters	139.1	Yes	****	< 0.0001
VinCA SLB vs. Inside Vin CA clusters	0.2898	No	ns	> 0.9999
VinCA SLB vs. Outside Vin CA Clusters	-22.08	No	ns	> 0.9999
Inside Vin CA clusters vs. Outside Vin CA Clusters	-22.37	No	ns	> 0.9999
FIGURE 7
Figure 7B
Column1	Column2	Column3	Column4	Column5
Number of families	1
Number of comparisons per family	45
Alpha	0.01
Dunn's multiple comparisons test	Mean rank diff.	Significant?	Summary	Adjusted P Value
CA 0 min vs. CA 35 min	-512.3	Yes	****	< 0.0001
CA 0 min vs. ld 0 min	-14.33	No	ns	> 0.9999
CA 0 min vs. ld 35 min	-194.6	Yes	****	< 0.0001
CA 0 min vs. ld CA 0 min	2.895	No	ns	> 0.9999
CA 0 min vs. ld CA 35 min	-225.1	Yes	****	< 0.0001
CA 0 min vs. Vin-/- 0 min	17.92	No	ns	> 0.9999
CA 0 min vs. vin-/- 35 min	-364.2	Yes	****	< 0.0001
CA 0 min vs. WT 0 min	-20.99	No	ns	> 0.9999
CA 0 min vs. WT 35 min	-472.2	Yes	****	< 0.0001
CA 35 min vs. ld 0 min	498	Yes	****	< 0.0001
CA 35 min vs. ld 35 min	317.7	Yes	****	< 0.0001
CA 35 min vs. ld CA 0 min	515.2	Yes	****	< 0.0001
CA 35 min vs. ld CA 35 min	287.3	Yes	****	< 0.0001
CA 35 min vs. Vin-/- 0 min	530.3	Yes	****	< 0.0001
CA 35 min vs. vin-/- 35 min	148.1	Yes	**	0.0042
CA 35 min vs. WT 0 min	491.4	Yes	****	< 0.0001
CA 35 min vs. WT 35 min	40.14	No	ns	> 0.9999
ld 0 min vs. ld 35 min	-180.3	Yes	****	< 0.0001
ld 0 min vs. ld CA 0 min	17.23	No	ns	> 0.9999
ld 0 min vs. ld CA 35 min	-210.7	Yes	****	< 0.0001
ld 0 min vs. Vin-/- 0 min	32.25	No	ns	> 0.9999
ld 0 min vs. vin-/- 35 min	-349.9	Yes	****	< 0.0001
ld 0 min vs. WT 0 min	-6.655	No	ns	> 0.9999
ld 0 min vs. WT 35 min	-457.9	Yes	****	< 0.0001
ld 35 min vs. ld CA 0 min	197.5	Yes	****	< 0.0001
ld 35 min vs. ld CA 35 min	-30.44	No	ns	> 0.9999
ld 35 min vs. Vin-/- 0 min	212.6	Yes	****	< 0.0001
ld 35 min vs. vin-/- 35 min	-169.6	Yes	***	0.0003
ld 35 min vs. WT 0 min	173.7	Yes	****	< 0.0001
ld 35 min vs. WT 35 min	-277.6	Yes	****	< 0.0001
ld CA 0 min vs. ld CA 35 min	-228	Yes	****	< 0.0001
ld CA 0 min vs. Vin-/- 0 min	15.02	No	ns	> 0.9999
ld CA 0 min vs. vin-/- 35 min	-367.1	Yes	****	< 0.0001
ld CA 0 min vs. WT 0 min	-23.88	No	ns	> 0.9999
ld CA 0 min vs. WT 35 min	-475.1	Yes	****	< 0.0001
ld CA 35 min vs. Vin-/- 0 min	243	Yes	****	< 0.0001
ld CA 35 min vs. vin-/- 35 min	-139.2	No	*	0.0324
ld CA 35 min vs. WT 0 min	204.1	Yes	****	< 0.0001
ld CA 35 min vs. WT 35 min	-247.1	Yes	****	< 0.0001
Vin-/- 0 min vs. vin-/- 35 min	-382.2	Yes	****	< 0.0001
Vin-/- 0 min vs. WT 0 min	-38.91	No	ns	> 0.9999
Vin-/- 0 min vs. WT 35 min	-490.1	Yes	****	< 0.0001
vin-/- 35 min vs. WT 0 min	343.3	Yes	****	< 0.0001
vin-/- 35 min vs. WT 35 min	-108	No	ns	0.7239
WT 0 min vs. WT 35 min	-451.2	Yes	****	< 0.0001
Figure 7D
Column1	Column2	Column3	Column4	Column5
Number of families	1
Number of comparisons per family	378
Alpha	0.01
Dunn's multiple comparisons test	Mean rank diff.	Significant?	Summary	Adjusted P Value
WT-0 mins vs. PGAP2/3 Mutant- 0 mins	112.9	No	ns	> 0.9999
WT-0 mins vs. Rescue- 0 mins	96.26	No	ns	> 0.9999
WT-0 mins vs. WT+MBCD-0 mins	-21.15	No	ns	> 0.9999
WT-0 mins vs. WT-15 mins	-1512	Yes	****	< 0.0001
WT-0 mins vs. PGAP2/3 Mutant-15 mins	-604.8	Yes	**	0.0021
WT-0 mins vs. Rescue-15 mins	-1444	Yes	****	< 0.0001
WT-0 mins vs. WT+MBCD-15 mins	-428	No	ns	0.4703
WT-0 mins vs. WT-30 mins	-2104	Yes	****	< 0.0001
WT-0 mins vs. PGAP2/3 Mutant-30 mins	-1166	Yes	****	< 0.0001
WT-0 mins vs. Rescue-30 mins	-2073	Yes	****	< 0.0001
WT-0 mins vs. WT+MBCD-30 mins	-672.5	Yes	****	< 0.0001
WT-0 mins vs. WT-45 mins	-2216	Yes	****	< 0.0001
WT-0 mins vs. PGAP2/3 Mutant-45 mins	-970.1	Yes	****	< 0.0001
WT-0 mins vs. Rescue-45 mins	-2133	Yes	****	< 0.0001
WT-0 mins vs. WT+MBCD-45 mins	-721	Yes	****	< 0.0001
WT-0 mins vs. WT-60 mins	-2341	Yes	****	< 0.0001
WT-0 mins vs. PGAP2/3 Mutant-60 mins	-1210	Yes	****	< 0.0001
WT-0 mins vs. Rescue-60 mins	-2223	Yes	****	< 0.0001
WT-0 mins vs. WT+MBCD-60 mins	-847.1	Yes	****	< 0.0001
WT-0 mins vs. WT-75 mins	-2463	Yes	****	< 0.0001
WT-0 mins vs. PGAP2/3 Mutant-75 mins	-1174	Yes	****	< 0.0001
WT-0 mins vs. Rescue-75 mins	-2405	Yes	****	< 0.0001
WT-0 mins vs. WT+MBCD-75 mins	-857.6	Yes	****	< 0.0001
WT-0 mins vs. WT-90 mins	-2482	Yes	****	< 0.0001
WT-0 mins vs. PGAP2/3 Mutant-90 mins	-1396	Yes	****	< 0.0001
WT-0 mins vs. Rescue-90 mins	-2450	Yes	****	< 0.0001
WT-0 mins vs. WT+MBCD- 90 mins	-1036	Yes	****	< 0.0001
PGAP2/3 Mutant- 0 mins vs. Rescue- 0 mins	-16.63	No	ns	> 0.9999
PGAP2/3 Mutant- 0 mins vs. WT+MBCD-0 mins	-134	No	ns	> 0.9999
PGAP2/3 Mutant- 0 mins vs. WT-15 mins	-1625	Yes	****	< 0.0001
PGAP2/3 Mutant- 0 mins vs. PGAP2/3 Mutant-15 mins	-717.7	Yes	****	< 0.0001
PGAP2/3 Mutant- 0 mins vs. Rescue-15 mins	-1557	Yes	****	< 0.0001
PGAP2/3 Mutant- 0 mins vs. WT+MBCD-15 mins	-540.9	Yes	**	0.0025
PGAP2/3 Mutant- 0 mins vs. WT-30 mins	-2217	Yes	****	< 0.0001
PGAP2/3 Mutant- 0 mins vs. PGAP2/3 Mutant-30 mins	-1279	Yes	****	< 0.0001
PGAP2/3 Mutant- 0 mins vs. Rescue-30 mins	-2186	Yes	****	< 0.0001
PGAP2/3 Mutant- 0 mins vs. WT+MBCD-30 mins	-785.4	Yes	****	< 0.0001
PGAP2/3 Mutant- 0 mins vs. WT-45 mins	-2329	Yes	****	< 0.0001
PGAP2/3 Mutant- 0 mins vs. PGAP2/3 Mutant-45 mins	-1083	Yes	****	< 0.0001
PGAP2/3 Mutant- 0 mins vs. Rescue-45 mins	-2246	Yes	****	< 0.0001
PGAP2/3 Mutant- 0 mins vs. WT+MBCD-45 mins	-833.9	Yes	****	< 0.0001
PGAP2/3 Mutant- 0 mins vs. WT-60 mins	-2454	Yes	****	< 0.0001
PGAP2/3 Mutant- 0 mins vs. PGAP2/3 Mutant-60 mins	-1323	Yes	****	< 0.0001
PGAP2/3 Mutant- 0 mins vs. Rescue-60 mins	-2336	Yes	****	< 0.0001
PGAP2/3 Mutant- 0 mins vs. WT+MBCD-60 mins	-960	Yes	****	< 0.0001
PGAP2/3 Mutant- 0 mins vs. WT-75 mins	-2576	Yes	****	< 0.0001
PGAP2/3 Mutant- 0 mins vs. PGAP2/3 Mutant-75 mins	-1287	Yes	****	< 0.0001
PGAP2/3 Mutant- 0 mins vs. Rescue-75 mins	-2517	Yes	****	< 0.0001
PGAP2/3 Mutant- 0 mins vs. WT+MBCD-75 mins	-970.5	Yes	****	< 0.0001
PGAP2/3 Mutant- 0 mins vs. WT-90 mins	-2595	Yes	****	< 0.0001
PGAP2/3 Mutant- 0 mins vs. PGAP2/3 Mutant-90 mins	-1509	Yes	****	< 0.0001
PGAP2/3 Mutant- 0 mins vs. Rescue-90 mins	-2563	Yes	****	< 0.0001
PGAP2/3 Mutant- 0 mins vs. WT+MBCD- 90 mins	-1149	Yes	****	< 0.0001
Rescue- 0 mins vs. WT+MBCD-0 mins	-117.4	No	ns	> 0.9999
Rescue- 0 mins vs. WT-15 mins	-1608	Yes	****	< 0.0001
Rescue- 0 mins vs. PGAP2/3 Mutant-15 mins	-701.1	Yes	****	< 0.0001
Rescue- 0 mins vs. Rescue-15 mins	-1540	Yes	****	< 0.0001
Rescue- 0 mins vs. WT+MBCD-15 mins	-524.3	Yes	**	0.0047
Rescue- 0 mins vs. WT-30 mins	-2200	Yes	****	< 0.0001
Rescue- 0 mins vs. PGAP2/3 Mutant-30 mins	-1262	Yes	****	< 0.0001
Rescue- 0 mins vs. Rescue-30 mins	-2169	Yes	****	< 0.0001
Rescue- 0 mins vs. WT+MBCD-30 mins	-768.7	Yes	****	< 0.0001
Rescue- 0 mins vs. WT-45 mins	-2313	Yes	****	< 0.0001
Rescue- 0 mins vs. PGAP2/3 Mutant-45 mins	-1066	Yes	****	< 0.0001
Rescue- 0 mins vs. Rescue-45 mins	-2229	Yes	****	< 0.0001
Rescue- 0 mins vs. WT+MBCD-45 mins	-817.3	Yes	****	< 0.0001
Rescue- 0 mins vs. WT-60 mins	-2438	Yes	****	< 0.0001
Rescue- 0 mins vs. PGAP2/3 Mutant-60 mins	-1306	Yes	****	< 0.0001
Rescue- 0 mins vs. Rescue-60 mins	-2319	Yes	****	< 0.0001
Rescue- 0 mins vs. WT+MBCD-60 mins	-943.4	Yes	****	< 0.0001
Rescue- 0 mins vs. WT-75 mins	-2560	Yes	****	< 0.0001
Rescue- 0 mins vs. PGAP2/3 Mutant-75 mins	-1271	Yes	****	< 0.0001
Rescue- 0 mins vs. Rescue-75 mins	-2501	Yes	****	< 0.0001
Rescue- 0 mins vs. WT+MBCD-75 mins	-953.8	Yes	****	< 0.0001
Rescue- 0 mins vs. WT-90 mins	-2579	Yes	****	< 0.0001
Rescue- 0 mins vs. PGAP2/3 Mutant-90 mins	-1493	Yes	****	< 0.0001
Rescue- 0 mins vs. Rescue-90 mins	-2546	Yes	****	< 0.0001
Rescue- 0 mins vs. WT+MBCD- 90 mins	-1132	Yes	****	< 0.0001
WT+MBCD-0 mins vs. WT-15 mins	-1491	Yes	****	< 0.0001
WT+MBCD-0 mins vs. PGAP2/3 Mutant-15 mins	-583.7	Yes	***	0.0006
WT+MBCD-0 mins vs. Rescue-15 mins	-1423	Yes	****	< 0.0001
WT+MBCD-0 mins vs. WT+MBCD-15 mins	-406.9	No	ns	0.2757
WT+MBCD-0 mins vs. WT-30 mins	-2083	Yes	****	< 0.0001
WT+MBCD-0 mins vs. PGAP2/3 Mutant-30 mins	-1145	Yes	****	< 0.0001
WT+MBCD-0 mins vs. Rescue-30 mins	-2052	Yes	****	< 0.0001
WT+MBCD-0 mins vs. WT+MBCD-30 mins	-651.3	Yes	****	< 0.0001
WT+MBCD-0 mins vs. WT-45 mins	-2195	Yes	****	< 0.0001
WT+MBCD-0 mins vs. PGAP2/3 Mutant-45 mins	-948.9	Yes	****	< 0.0001
WT+MBCD-0 mins vs. Rescue-45 mins	-2112	Yes	****	< 0.0001
WT+MBCD-0 mins vs. WT+MBCD-45 mins	-699.9	Yes	****	< 0.0001
WT+MBCD-0 mins vs. WT-60 mins	-2320	Yes	****	< 0.0001
WT+MBCD-0 mins vs. PGAP2/3 Mutant-60 mins	-1188	Yes	****	< 0.0001
WT+MBCD-0 mins vs. Rescue-60 mins	-2202	Yes	****	< 0.0001
WT+MBCD-0 mins vs. WT+MBCD-60 mins	-826	Yes	****	< 0.0001
WT+MBCD-0 mins vs. WT-75 mins	-2442	Yes	****	< 0.0001
WT+MBCD-0 mins vs. PGAP2/3 Mutant-75 mins	-1153	Yes	****	< 0.0001
WT+MBCD-0 mins vs. Rescue-75 mins	-2383	Yes	****	< 0.0001
WT+MBCD-0 mins vs. WT+MBCD-75 mins	-836.4	Yes	****	< 0.0001
WT+MBCD-0 mins vs. WT-90 mins	-2461	Yes	****	< 0.0001
WT+MBCD-0 mins vs. PGAP2/3 Mutant-90 mins	-1375	Yes	****	< 0.0001
WT+MBCD-0 mins vs. Rescue-90 mins	-2429	Yes	****	< 0.0001
WT+MBCD-0 mins vs. WT+MBCD- 90 mins	-1015	Yes	****	< 0.0001
WT-15 mins vs. PGAP2/3 Mutant-15 mins	907.1	Yes	****	< 0.0001
WT-15 mins vs. Rescue-15 mins	68.02	No	ns	> 0.9999
WT-15 mins vs. WT+MBCD-15 mins	1084	Yes	****	< 0.0001
WT-15 mins vs. WT-30 mins	-592.1	Yes	**	0.01
WT-15 mins vs. PGAP2/3 Mutant-30 mins	345.8	No	ns	> 0.9999
WT-15 mins vs. Rescue-30 mins	-560.7	No	*	0.0225
WT-15 mins vs. WT+MBCD-30 mins	839.5	Yes	****	< 0.0001
WT-15 mins vs. WT-45 mins	-704.5	Yes	***	0.0001
WT-15 mins vs. PGAP2/3 Mutant-45 mins	541.9	No	ns	0.0523
WT-15 mins vs. Rescue-45 mins	-621.1	Yes	**	0.0029
WT-15 mins vs. WT+MBCD-45 mins	790.9	Yes	****	< 0.0001
WT-15 mins vs. WT-60 mins	-829.5	Yes	****	< 0.0001
WT-15 mins vs. PGAP2/3 Mutant-60 mins	302.3	No	ns	> 0.9999
WT-15 mins vs. Rescue-60 mins	-710.8	Yes	****	< 0.0001
WT-15 mins vs. WT+MBCD-60 mins	664.8	Yes	***	0.0004
WT-15 mins vs. WT-75 mins	-951.4	Yes	****	< 0.0001
WT-15 mins vs. PGAP2/3 Mutant-75 mins	337.4	No	ns	> 0.9999
WT-15 mins vs. Rescue-75 mins	-892.6	Yes	****	< 0.0001
WT-15 mins vs. WT+MBCD-75 mins	654.3	Yes	***	0.0004
WT-15 mins vs. WT-90 mins	-970.4	Yes	****	< 0.0001
WT-15 mins vs. PGAP2/3 Mutant-90 mins	115.5	No	ns	> 0.9999
WT-15 mins vs. Rescue-90 mins	-938.1	Yes	****	< 0.0001
WT-15 mins vs. WT+MBCD- 90 mins	475.9	No	ns	0.1551
PGAP2/3 Mutant-15 mins vs. Rescue-15 mins	-839.1	Yes	****	< 0.0001
PGAP2/3 Mutant-15 mins vs. WT+MBCD-15 mins	176.8	No	ns	> 0.9999
PGAP2/3 Mutant-15 mins vs. WT-30 mins	-1499	Yes	****	< 0.0001
PGAP2/3 Mutant-15 mins vs. PGAP2/3 Mutant-30 mins	-561.3	Yes	**	0.0092
PGAP2/3 Mutant-15 mins vs. Rescue-30 mins	-1468	Yes	****	< 0.0001
PGAP2/3 Mutant-15 mins vs. WT+MBCD-30 mins	-67.63	No	ns	> 0.9999
PGAP2/3 Mutant-15 mins vs. WT-45 mins	-1612	Yes	****	< 0.0001
PGAP2/3 Mutant-15 mins vs. PGAP2/3 Mutant-45 mins	-365.2	No	ns	> 0.9999
PGAP2/3 Mutant-15 mins vs. Rescue-45 mins	-1528	Yes	****	< 0.0001
PGAP2/3 Mutant-15 mins vs. WT+MBCD-45 mins	-116.2	No	ns	> 0.9999
PGAP2/3 Mutant-15 mins vs. WT-60 mins	-1737	Yes	****	< 0.0001
PGAP2/3 Mutant-15 mins vs. PGAP2/3 Mutant-60 mins	-604.8	Yes	**	0.0011
PGAP2/3 Mutant-15 mins vs. Rescue-60 mins	-1618	Yes	****	< 0.0001
PGAP2/3 Mutant-15 mins vs. WT+MBCD-60 mins	-242.3	No	ns	> 0.9999
PGAP2/3 Mutant-15 mins vs. WT-75 mins	-1858	Yes	****	< 0.0001
PGAP2/3 Mutant-15 mins vs. PGAP2/3 Mutant-75 mins	-569.6	Yes	**	0.0034
PGAP2/3 Mutant-15 mins vs. Rescue-75 mins	-1800	Yes	****	< 0.0001
PGAP2/3 Mutant-15 mins vs. WT+MBCD-75 mins	-252.7	No	ns	> 0.9999
PGAP2/3 Mutant-15 mins vs. WT-90 mins	-1878	Yes	****	< 0.0001
PGAP2/3 Mutant-15 mins vs. PGAP2/3 Mutant-90 mins	-791.6	Yes	****	< 0.0001
PGAP2/3 Mutant-15 mins vs. Rescue-90 mins	-1845	Yes	****	< 0.0001
PGAP2/3 Mutant-15 mins vs. WT+MBCD- 90 mins	-431.2	No	ns	0.287
Rescue-15 mins vs. WT+MBCD-15 mins	1016	Yes	****	< 0.0001
Rescue-15 mins vs. WT-30 mins	-660.2	Yes	***	0.0005
Rescue-15 mins vs. PGAP2/3 Mutant-30 mins	277.8	No	ns	> 0.9999
Rescue-15 mins vs. Rescue-30 mins	-628.8	Yes	**	0.0012
Rescue-15 mins vs. WT+MBCD-30 mins	771.4	Yes	****	< 0.0001
Rescue-15 mins vs. WT-45 mins	-772.5	Yes	****	< 0.0001
Rescue-15 mins vs. PGAP2/3 Mutant-45 mins	473.8	No	ns	0.2133
Rescue-15 mins vs. Rescue-45 mins	-689.1	Yes	***	0.0001
Rescue-15 mins vs. WT+MBCD-45 mins	722.9	Yes	****	< 0.0001
Rescue-15 mins vs. WT-60 mins	-897.5	Yes	****	< 0.0001
Rescue-15 mins vs. PGAP2/3 Mutant-60 mins	234.3	No	ns	> 0.9999
Rescue-15 mins vs. Rescue-60 mins	-778.8	Yes	****	< 0.0001
Rescue-15 mins vs. WT+MBCD-60 mins	596.8	Yes	**	0.0021
Rescue-15 mins vs. WT-75 mins	-1019	Yes	****	< 0.0001
Rescue-15 mins vs. PGAP2/3 Mutant-75 mins	269.4	No	ns	> 0.9999
Rescue-15 mins vs. Rescue-75 mins	-960.6	Yes	****	< 0.0001
Rescue-15 mins vs. WT+MBCD-75 mins	586.3	Yes	**	0.0021
Rescue-15 mins vs. WT-90 mins	-1038	Yes	****	< 0.0001
Rescue-15 mins vs. PGAP2/3 Mutant-90 mins	47.49	No	ns	> 0.9999
Rescue-15 mins vs. Rescue-90 mins	-1006	Yes	****	< 0.0001
Rescue-15 mins vs. WT+MBCD- 90 mins	407.9	No	ns	0.6255
WT+MBCD-15 mins vs. WT-30 mins	-1676	Yes	****	< 0.0001
WT+MBCD-15 mins vs. PGAP2/3 Mutant-30 mins	-738.1	Yes	****	< 0.0001
WT+MBCD-15 mins vs. Rescue-30 mins	-1645	Yes	****	< 0.0001
WT+MBCD-15 mins vs. WT+MBCD-30 mins	-244.5	No	ns	> 0.9999
WT+MBCD-15 mins vs. WT-45 mins	-1788	Yes	****	< 0.0001
WT+MBCD-15 mins vs. PGAP2/3 Mutant-45 mins	-542.1	No	*	0.0231
WT+MBCD-15 mins vs. Rescue-45 mins	-1705	Yes	****	< 0.0001
WT+MBCD-15 mins vs. WT+MBCD-45 mins	-293	No	ns	> 0.9999
WT+MBCD-15 mins vs. WT-60 mins	-1913	Yes	****	< 0.0001
WT+MBCD-15 mins vs. PGAP2/3 Mutant-60 mins	-781.6	Yes	****	< 0.0001
WT+MBCD-15 mins vs. Rescue-60 mins	-1795	Yes	****	< 0.0001
WT+MBCD-15 mins vs. WT+MBCD-60 mins	-419.1	No	ns	0.4366
WT+MBCD-15 mins vs. WT-75 mins	-2035	Yes	****	< 0.0001
WT+MBCD-15 mins vs. PGAP2/3 Mutant-75 mins	-746.5	Yes	****	< 0.0001
WT+MBCD-15 mins vs. Rescue-75 mins	-1977	Yes	****	< 0.0001
WT+MBCD-15 mins vs. WT+MBCD-75 mins	-429.6	No	ns	0.268
WT+MBCD-15 mins vs. WT-90 mins	-2054	Yes	****	< 0.0001
WT+MBCD-15 mins vs. PGAP2/3 Mutant-90 mins	-968.4	Yes	****	< 0.0001
WT+MBCD-15 mins vs. Rescue-90 mins	-2022	Yes	****	< 0.0001
WT+MBCD-15 mins vs. WT+MBCD- 90 mins	-608	Yes	***	0.0007
WT-30 mins vs. PGAP2/3 Mutant-30 mins	938	Yes	****	< 0.0001
WT-30 mins vs. Rescue-30 mins	31.39	No	ns	> 0.9999
WT-30 mins vs. WT+MBCD-30 mins	1432	Yes	****	< 0.0001
WT-30 mins vs. WT-45 mins	-112.3	No	ns	> 0.9999
WT-30 mins vs. PGAP2/3 Mutant-45 mins	1134	Yes	****	< 0.0001
WT-30 mins vs. Rescue-45 mins	-28.95	No	ns	> 0.9999
WT-30 mins vs. WT+MBCD-45 mins	1383	Yes	****	< 0.0001
WT-30 mins vs. WT-60 mins	-237.4	No	ns	> 0.9999
WT-30 mins vs. PGAP2/3 Mutant-60 mins	894.4	Yes	****	< 0.0001
WT-30 mins vs. Rescue-60 mins	-118.7	No	ns	> 0.9999
WT-30 mins vs. WT+MBCD-60 mins	1257	Yes	****	< 0.0001
WT-30 mins vs. WT-75 mins	-359.2	No	ns	> 0.9999
WT-30 mins vs. PGAP2/3 Mutant-75 mins	929.6	Yes	****	< 0.0001
WT-30 mins vs. Rescue-75 mins	-300.5	No	ns	> 0.9999
WT-30 mins vs. WT+MBCD-75 mins	1246	Yes	****	< 0.0001
WT-30 mins vs. WT-90 mins	-378.3	No	ns	> 0.9999
WT-30 mins vs. PGAP2/3 Mutant-90 mins	707.6	Yes	****	< 0.0001
WT-30 mins vs. Rescue-90 mins	-345.9	No	ns	> 0.9999
WT-30 mins vs. WT+MBCD- 90 mins	1068	Yes	****	< 0.0001
PGAP2/3 Mutant-30 mins vs. Rescue-30 mins	-906.6	Yes	****	< 0.0001
PGAP2/3 Mutant-30 mins vs. WT+MBCD-30 mins	493.6	No	ns	0.0529
PGAP2/3 Mutant-30 mins vs. WT-45 mins	-1050	Yes	****	< 0.0001
PGAP2/3 Mutant-30 mins vs. PGAP2/3 Mutant-45 mins	196	No	ns	> 0.9999
PGAP2/3 Mutant-30 mins vs. Rescue-45 mins	-966.9	Yes	****	< 0.0001
PGAP2/3 Mutant-30 mins vs. WT+MBCD-45 mins	445.1	No	ns	0.225
PGAP2/3 Mutant-30 mins vs. WT-60 mins	-1175	Yes	****	< 0.0001
PGAP2/3 Mutant-30 mins vs. PGAP2/3 Mutant-60 mins	-43.52	No	ns	> 0.9999
PGAP2/3 Mutant-30 mins vs. Rescue-60 mins	-1057	Yes	****	< 0.0001
PGAP2/3 Mutant-30 mins vs. WT+MBCD-60 mins	319	No	ns	> 0.9999
PGAP2/3 Mutant-30 mins vs. WT-75 mins	-1297	Yes	****	< 0.0001
PGAP2/3 Mutant-30 mins vs. PGAP2/3 Mutant-75 mins	-8.388	No	ns	> 0.9999
PGAP2/3 Mutant-30 mins vs. Rescue-75 mins	-1238	Yes	****	< 0.0001
PGAP2/3 Mutant-30 mins vs. WT+MBCD-75 mins	308.5	No	ns	> 0.9999
PGAP2/3 Mutant-30 mins vs. WT-90 mins	-1316	Yes	****	< 0.0001
PGAP2/3 Mutant-30 mins vs. PGAP2/3 Mutant-90 mins	-230.3	No	ns	> 0.9999
PGAP2/3 Mutant-30 mins vs. Rescue-90 mins	-1284	Yes	****	< 0.0001
PGAP2/3 Mutant-30 mins vs. WT+MBCD- 90 mins	130.1	No	ns	> 0.9999
Rescue-30 mins vs. WT+MBCD-30 mins	1400	Yes	****	< 0.0001
Rescue-30 mins vs. WT-45 mins	-143.7	No	ns	> 0.9999
Rescue-30 mins vs. PGAP2/3 Mutant-45 mins	1103	Yes	****	< 0.0001
Rescue-30 mins vs. Rescue-45 mins	-60.35	No	ns	> 0.9999
Rescue-30 mins vs. WT+MBCD-45 mins	1352	Yes	****	< 0.0001
Rescue-30 mins vs. WT-60 mins	-268.8	No	ns	> 0.9999
Rescue-30 mins vs. PGAP2/3 Mutant-60 mins	863.1	Yes	****	< 0.0001
Rescue-30 mins vs. Rescue-60 mins	-150.1	No	ns	> 0.9999
Rescue-30 mins vs. WT+MBCD-60 mins	1226	Yes	****	< 0.0001
Rescue-30 mins vs. WT-75 mins	-390.6	No	ns	0.6045
Rescue-30 mins vs. PGAP2/3 Mutant-75 mins	898.2	Yes	****	< 0.0001
Rescue-30 mins vs. Rescue-75 mins	-331.9	No	ns	> 0.9999
Rescue-30 mins vs. WT+MBCD-75 mins	1215	Yes	****	< 0.0001
Rescue-30 mins vs. WT-90 mins	-409.7	No	ns	0.3915
Rescue-30 mins vs. PGAP2/3 Mutant-90 mins	676.2	Yes	****	< 0.0001
Rescue-30 mins vs. Rescue-90 mins	-377.3	No	ns	0.9005
Rescue-30 mins vs. WT+MBCD- 90 mins	1037	Yes	****	< 0.0001
WT+MBCD-30 mins vs. WT-45 mins	-1544	Yes	****	< 0.0001
WT+MBCD-30 mins vs. PGAP2/3 Mutant-45 mins	-297.6	No	ns	> 0.9999
WT+MBCD-30 mins vs. Rescue-45 mins	-1461	Yes	****	< 0.0001
WT+MBCD-30 mins vs. WT+MBCD-45 mins	-48.53	No	ns	> 0.9999
WT+MBCD-30 mins vs. WT-60 mins	-1669	Yes	****	< 0.0001
WT+MBCD-30 mins vs. PGAP2/3 Mutant-60 mins	-537.1	Yes	**	0.0073
WT+MBCD-30 mins vs. Rescue-60 mins	-1550	Yes	****	< 0.0001
WT+MBCD-30 mins vs. WT+MBCD-60 mins	-174.7	No	ns	> 0.9999
WT+MBCD-30 mins vs. WT-75 mins	-1791	Yes	****	< 0.0001
WT+MBCD-30 mins vs. PGAP2/3 Mutant-75 mins	-502	No	*	0.0217
WT+MBCD-30 mins vs. Rescue-75 mins	-1732	Yes	****	< 0.0001
WT+MBCD-30 mins vs. WT+MBCD-75 mins	-185.1	No	ns	> 0.9999
WT+MBCD-30 mins vs. WT-90 mins	-1810	Yes	****	< 0.0001
WT+MBCD-30 mins vs. PGAP2/3 Mutant-90 mins	-724	Yes	****	< 0.0001
WT+MBCD-30 mins vs. Rescue-90 mins	-1778	Yes	****	< 0.0001
WT+MBCD-30 mins vs. WT+MBCD- 90 mins	-363.6	No	ns	> 0.9999
WT-45 mins vs. PGAP2/3 Mutant-45 mins	1246	Yes	****	< 0.0001
WT-45 mins vs. Rescue-45 mins	83.38	No	ns	> 0.9999
WT-45 mins vs. WT+MBCD-45 mins	1495	Yes	****	< 0.0001
WT-45 mins vs. WT-60 mins	-125	No	ns	> 0.9999
WT-45 mins vs. PGAP2/3 Mutant-60 mins	1007	Yes	****	< 0.0001
WT-45 mins vs. Rescue-60 mins	-6.351	No	ns	> 0.9999
WT-45 mins vs. WT+MBCD-60 mins	1369	Yes	****	< 0.0001
WT-45 mins vs. WT-75 mins	-246.9	No	ns	> 0.9999
WT-45 mins vs. PGAP2/3 Mutant-75 mins	1042	Yes	****	< 0.0001
WT-45 mins vs. Rescue-75 mins	-188.1	No	ns	> 0.9999
WT-45 mins vs. WT+MBCD-75 mins	1359	Yes	****	< 0.0001
WT-45 mins vs. WT-90 mins	-266	No	ns	> 0.9999
WT-45 mins vs. PGAP2/3 Mutant-90 mins	820	Yes	****	< 0.0001
WT-45 mins vs. Rescue-90 mins	-233.6	No	ns	> 0.9999
WT-45 mins vs. WT+MBCD- 90 mins	1180	Yes	****	< 0.0001
PGAP2/3 Mutant-45 mins vs. Rescue-45 mins	-1163	Yes	****	< 0.0001
PGAP2/3 Mutant-45 mins vs. WT+MBCD-45 mins	249.1	No	ns	> 0.9999
PGAP2/3 Mutant-45 mins vs. WT-60 mins	-1371	Yes	****	< 0.0001
PGAP2/3 Mutant-45 mins vs. PGAP2/3 Mutant-60 mins	-239.5	No	ns	> 0.9999
PGAP2/3 Mutant-45 mins vs. Rescue-60 mins	-1253	Yes	****	< 0.0001
PGAP2/3 Mutant-45 mins vs. WT+MBCD-60 mins	122.9	No	ns	> 0.9999
PGAP2/3 Mutant-45 mins vs. WT-75 mins	-1493	Yes	****	< 0.0001
PGAP2/3 Mutant-45 mins vs. PGAP2/3 Mutant-75 mins	-204.4	No	ns	> 0.9999
PGAP2/3 Mutant-45 mins vs. Rescue-75 mins	-1434	Yes	****	< 0.0001
PGAP2/3 Mutant-45 mins vs. WT+MBCD-75 mins	112.5	No	ns	> 0.9999
PGAP2/3 Mutant-45 mins vs. WT-90 mins	-1512	Yes	****	< 0.0001
PGAP2/3 Mutant-45 mins vs. PGAP2/3 Mutant-90 mins	-426.3	No	ns	0.3244
PGAP2/3 Mutant-45 mins vs. Rescue-90 mins	-1480	Yes	****	< 0.0001
PGAP2/3 Mutant-45 mins vs. WT+MBCD- 90 mins	-65.97	No	ns	> 0.9999
Rescue-45 mins vs. WT+MBCD-45 mins	1412	Yes	****	< 0.0001
Rescue-45 mins vs. WT-60 mins	-208.4	No	ns	> 0.9999
Rescue-45 mins vs. PGAP2/3 Mutant-60 mins	923.4	Yes	****	< 0.0001
Rescue-45 mins vs. Rescue-60 mins	-89.74	No	ns	> 0.9999
Rescue-45 mins vs. WT+MBCD-60 mins	1286	Yes	****	< 0.0001
Rescue-45 mins vs. WT-75 mins	-330.3	No	ns	> 0.9999
Rescue-45 mins vs. PGAP2/3 Mutant-75 mins	958.5	Yes	****	< 0.0001
Rescue-45 mins vs. Rescue-75 mins	-271.5	No	ns	> 0.9999
Rescue-45 mins vs. WT+MBCD-75 mins	1275	Yes	****	< 0.0001
Rescue-45 mins vs. WT-90 mins	-349.3	No	ns	> 0.9999
Rescue-45 mins vs. PGAP2/3 Mutant-90 mins	736.6	Yes	****	< 0.0001
Rescue-45 mins vs. Rescue-90 mins	-317	No	ns	> 0.9999
Rescue-45 mins vs. WT+MBCD- 90 mins	1097	Yes	****	< 0.0001
WT+MBCD-45 mins vs. WT-60 mins	-1620	Yes	****	< 0.0001
WT+MBCD-45 mins vs. PGAP2/3 Mutant-60 mins	-488.6	No	*	0.0386
WT+MBCD-45 mins vs. Rescue-60 mins	-1502	Yes	****	< 0.0001
WT+MBCD-45 mins vs. WT+MBCD-60 mins	-126.1	No	ns	> 0.9999
WT+MBCD-45 mins vs. WT-75 mins	-1742	Yes	****	< 0.0001
WT+MBCD-45 mins vs. PGAP2/3 Mutant-75 mins	-453.5	No	ns	0.1055
WT+MBCD-45 mins vs. Rescue-75 mins	-1684	Yes	****	< 0.0001
WT+MBCD-45 mins vs. WT+MBCD-75 mins	-136.6	No	ns	> 0.9999
WT+MBCD-45 mins vs. WT-90 mins	-1761	Yes	****	< 0.0001
WT+MBCD-45 mins vs. PGAP2/3 Mutant-90 mins	-675.4	Yes	****	< 0.0001
WT+MBCD-45 mins vs. Rescue-90 mins	-1729	Yes	****	< 0.0001
WT+MBCD-45 mins vs. WT+MBCD- 90 mins	-315	No	ns	> 0.9999
WT-60 mins vs. PGAP2/3 Mutant-60 mins	1132	Yes	****	< 0.0001
WT-60 mins vs. Rescue-60 mins	118.7	No	ns	> 0.9999
WT-60 mins vs. WT+MBCD-60 mins	1494	Yes	****	< 0.0001
WT-60 mins vs. WT-75 mins	-121.9	No	ns	> 0.9999
WT-60 mins vs. PGAP2/3 Mutant-75 mins	1167	Yes	****	< 0.0001
WT-60 mins vs. Rescue-75 mins	-63.1	No	ns	> 0.9999
WT-60 mins vs. WT+MBCD-75 mins	1484	Yes	****	< 0.0001
WT-60 mins vs. WT-90 mins	-140.9	No	ns	> 0.9999
WT-60 mins vs. PGAP2/3 Mutant-90 mins	945	Yes	****	< 0.0001
WT-60 mins vs. Rescue-90 mins	-108.6	No	ns	> 0.9999
WT-60 mins vs. WT+MBCD- 90 mins	1305	Yes	****	< 0.0001
PGAP2/3 Mutant-60 mins vs. Rescue-60 mins	-1013	Yes	****	< 0.0001
PGAP2/3 Mutant-60 mins vs. WT+MBCD-60 mins	362.5	No	ns	> 0.9999
PGAP2/3 Mutant-60 mins vs. WT-75 mins	-1254	Yes	****	< 0.0001
PGAP2/3 Mutant-60 mins vs. PGAP2/3 Mutant-75 mins	35.13	No	ns	> 0.9999
PGAP2/3 Mutant-60 mins vs. Rescue-75 mins	-1195	Yes	****	< 0.0001
PGAP2/3 Mutant-60 mins vs. WT+MBCD-75 mins	352	No	ns	> 0.9999
PGAP2/3 Mutant-60 mins vs. WT-90 mins	-1273	Yes	****	< 0.0001
PGAP2/3 Mutant-60 mins vs. PGAP2/3 Mutant-90 mins	-186.8	No	ns	> 0.9999
PGAP2/3 Mutant-60 mins vs. Rescue-90 mins	-1240	Yes	****	< 0.0001
PGAP2/3 Mutant-60 mins vs. WT+MBCD- 90 mins	173.6	No	ns	> 0.9999
Rescue-60 mins vs. WT+MBCD-60 mins	1376	Yes	****	< 0.0001
Rescue-60 mins vs. WT-75 mins	-240.6	No	ns	> 0.9999
Rescue-60 mins vs. PGAP2/3 Mutant-75 mins	1048	Yes	****	< 0.0001
Rescue-60 mins vs. Rescue-75 mins	-181.8	No	ns	> 0.9999
Rescue-60 mins vs. WT+MBCD-75 mins	1365	Yes	****	< 0.0001
Rescue-60 mins vs. WT-90 mins	-259.6	No	ns	> 0.9999
Rescue-60 mins vs. PGAP2/3 Mutant-90 mins	826.3	Yes	****	< 0.0001
Rescue-60 mins vs. Rescue-90 mins	-227.2	No	ns	> 0.9999
Rescue-60 mins vs. WT+MBCD- 90 mins	1187	Yes	****	< 0.0001
WT+MBCD-60 mins vs. WT-75 mins	-1616	Yes	****	< 0.0001
WT+MBCD-60 mins vs. PGAP2/3 Mutant-75 mins	-327.4	No	ns	> 0.9999
WT+MBCD-60 mins vs. Rescue-75 mins	-1557	Yes	****	< 0.0001
WT+MBCD-60 mins vs. WT+MBCD-75 mins	-10.45	No	ns	> 0.9999
WT+MBCD-60 mins vs. WT-90 mins	-1635	Yes	****	< 0.0001
WT+MBCD-60 mins vs. PGAP2/3 Mutant-90 mins	-549.3	Yes	**	0.0022
WT+MBCD-60 mins vs. Rescue-90 mins	-1603	Yes	****	< 0.0001
WT+MBCD-60 mins vs. WT+MBCD- 90 mins	-188.9	No	ns	> 0.9999
WT-75 mins vs. PGAP2/3 Mutant-75 mins	1289	Yes	****	< 0.0001
WT-75 mins vs. Rescue-75 mins	58.78	No	ns	> 0.9999
WT-75 mins vs. WT+MBCD-75 mins	1606	Yes	****	< 0.0001
WT-75 mins vs. WT-90 mins	-19.05	No	ns	> 0.9999
WT-75 mins vs. PGAP2/3 Mutant-90 mins	1067	Yes	****	< 0.0001
WT-75 mins vs. Rescue-90 mins	13.31	No	ns	> 0.9999
WT-75 mins vs. WT+MBCD- 90 mins	1427	Yes	****	< 0.0001
PGAP2/3 Mutant-75 mins vs. Rescue-75 mins	-1230	Yes	****	< 0.0001
PGAP2/3 Mutant-75 mins vs. WT+MBCD-75 mins	316.9	No	ns	> 0.9999
PGAP2/3 Mutant-75 mins vs. WT-90 mins	-1308	Yes	****	< 0.0001
PGAP2/3 Mutant-75 mins vs. PGAP2/3 Mutant-90 mins	-221.9	No	ns	> 0.9999
PGAP2/3 Mutant-75 mins vs. Rescue-90 mins	-1276	Yes	****	< 0.0001
PGAP2/3 Mutant-75 mins vs. WT+MBCD- 90 mins	138.4	No	ns	> 0.9999
Rescue-75 mins vs. WT+MBCD-75 mins	1547	Yes	****	< 0.0001
Rescue-75 mins vs. WT-90 mins	-77.83	No	ns	> 0.9999
Rescue-75 mins vs. PGAP2/3 Mutant-90 mins	1008	Yes	****	< 0.0001
Rescue-75 mins vs. Rescue-90 mins	-45.47	No	ns	> 0.9999
Rescue-75 mins vs. WT+MBCD- 90 mins	1368	Yes	****	< 0.0001
WT+MBCD-75 mins vs. WT-90 mins	-1625	Yes	****	< 0.0001
WT+MBCD-75 mins vs. PGAP2/3 Mutant-90 mins	-538.8	Yes	**	0.0023
WT+MBCD-75 mins vs. Rescue-90 mins	-1592	Yes	****	< 0.0001
WT+MBCD-75 mins vs. WT+MBCD- 90 mins	-178.5	No	ns	> 0.9999
WT-90 mins vs. PGAP2/3 Mutant-90 mins	1086	Yes	****	< 0.0001
WT-90 mins vs. Rescue-90 mins	32.36	No	ns	> 0.9999
WT-90 mins vs. WT+MBCD- 90 mins	1446	Yes	****	< 0.0001
PGAP2/3 Mutant-90 mins vs. Rescue-90 mins	-1054	Yes	****	< 0.0001
PGAP2/3 Mutant-90 mins vs. WT+MBCD- 90 mins	360.4	No	ns	0.9708
Rescue-90 mins vs. WT+MBCD- 90 mins	1414	Yes	****	< 0.0001
Figure 7F
Column1	Column2	Column3	Column4	Column5
Number of families	1
Number of comparisons per family	3
Alpha	0.01
Dunn's multiple comparisons test	Mean rank diff.	Significant?	Summary	Adjusted P Value
WT vs. PGAP2/3 Mutant	44.57	Yes	****	< 0.0001
WT vs. Rescue	15.45	No	ns	0.0578
PGAP2/3 Mutant vs. Rescue	-29.12	Yes	****	< 0.0001

## Sheet: p-value table Supplementary Fig
FIGURE S1
Figure S1B
Column1	Column2	Column3	Column4	Column5
Number of families	1
Number of comparisons per family	36
Alpha	0.01
Dunn's multiple comparisons test	Mean rank diff.	Significant?	Summary	Adjusted P Value
0 ug/ml 4B4 vs. 2 ug/ml 4B4	-102.9	No	ns	0.7516
0 ug/ml 4B4 vs. 5 ug/ml 4B4	-20.62	No	ns	> 0.9999
0 ug/ml 4B4 vs. 10 ug/ml 4B4	-549.4	Yes	****	< 0.0001
0 ug/ml 4B4 vs. 20 ug/ml 4B4	-422.9	Yes	****	< 0.0001
0 ug/ml 4B4 vs. 30 ug/ml 4B4	-633.6	Yes	****	< 0.0001
0 ug/ml 4B4 vs. 40 ug/ml 4B4	-670.8	Yes	****	< 0.0001
0 ug/ml 4B4 vs. +mbcd	-536.9	Yes	****	< 0.0001
0 ug/ml 4B4 vs. 40ug/ml K20	62.29	No	ns	> 0.9999
2 ug/ml 4B4 vs. 5 ug/ml 4B4	82.29	No	ns	> 0.9999
2 ug/ml 4B4 vs. 10 ug/ml 4B4	-446.5	Yes	****	< 0.0001
2 ug/ml 4B4 vs. 20 ug/ml 4B4	-320	Yes	****	< 0.0001
2 ug/ml 4B4 vs. 30 ug/ml 4B4	-530.7	Yes	****	< 0.0001
2 ug/ml 4B4 vs. 40 ug/ml 4B4	-567.9	Yes	****	< 0.0001
2 ug/ml 4B4 vs. +mbcd	-434	Yes	****	< 0.0001
2 ug/ml 4B4 vs. 40ug/ml K20	165.2	Yes	**	0.0089
5 ug/ml 4B4 vs. 10 ug/ml 4B4	-528.8	Yes	****	< 0.0001
5 ug/ml 4B4 vs. 20 ug/ml 4B4	-402.3	Yes	****	< 0.0001
5 ug/ml 4B4 vs. 30 ug/ml 4B4	-613	Yes	****	< 0.0001
5 ug/ml 4B4 vs. 40 ug/ml 4B4	-650.2	Yes	****	< 0.0001
5 ug/ml 4B4 vs. +mbcd	-516.3	Yes	****	< 0.0001
5 ug/ml 4B4 vs. 40ug/ml K20	82.9	No	ns	> 0.9999
10 ug/ml 4B4 vs. 20 ug/ml 4B4	126.5	No	ns	0.2533
10 ug/ml 4B4 vs. 30 ug/ml 4B4	-84.14	No	ns	> 0.9999
10 ug/ml 4B4 vs. 40 ug/ml 4B4	-121.3	No	ns	0.3504
10 ug/ml 4B4 vs. +mbcd	12.55	No	ns	> 0.9999
10 ug/ml 4B4 vs. 40ug/ml K20	611.7	Yes	****	< 0.0001
20 ug/ml 4B4 vs. 30 ug/ml 4B4	-210.6	Yes	***	0.0002
20 ug/ml 4B4 vs. 40 ug/ml 4B4	-247.8	Yes	****	< 0.0001
20 ug/ml 4B4 vs. +mbcd	-114	No	ns	0.4936
20 ug/ml 4B4 vs. 40ug/ml K20	485.2	Yes	****	< 0.0001
30 ug/ml 4B4 vs. 40 ug/ml 4B4	-37.2	No	ns	> 0.9999
30 ug/ml 4B4 vs. +mbcd	96.69	No	ns	0.9076
30 ug/ml 4B4 vs. 40ug/ml K20	695.9	Yes	****	< 0.0001
40 ug/ml 4B4 vs. +mbcd	133.9	No	ns	0.1361
40 ug/ml 4B4 vs. 40ug/ml K20	733.1	Yes	****	< 0.0001
+mbcd vs. 40ug/ml K20	599.2	Yes	****	< 0.0001
Figure S1D
Column1	Column2	Column3	Column4	Column5
Number of families	1
Number of comparisons per family	10
Alpha	0.01
Dunn's multiple comparisons test	Mean rank diff.	Significant?	Summary	Adjusted P Value
No ab vs. +4B4	-1016	Yes	****	< 0.0001
No ab vs. +K20	-445.6	Yes	****	< 0.0001
No ab vs. +OKT9	-377.5	Yes	****	< 0.0001
No ab vs. +mbCD	-1293	Yes	****	< 0.0001
+4B4 vs. +K20	570	Yes	****	< 0.0001
+4B4 vs. +OKT9	638.1	Yes	****	< 0.0001
+4B4 vs. +mbCD	-276.9	Yes	****	< 0.0001
+K20 vs. +OKT9	68.12	No	ns	0.8162
+K20 vs. +mbCD	-847	Yes	****	< 0.0001
+OKT9 vs. +mbCD	-915.1	Yes	****	< 0.0001
Figure S1G
Column1	Column2	Column3	Column4	Column5
Number of families	1
Number of comparisons per family	10
Alpha	0.01
Dunn's multiple comparisons test	Mean rank diff.	Significant?	Summary	Adjusted P Value
FN vs. Glass	-662.2	Yes	****	< 0.0001
FN vs. +mbcd	-642.9	Yes	****	< 0.0001
FN vs. +17E6	80.24	No	ns	0.1002
FN vs. +4B4	-471.1	Yes	****	< 0.0001
Glass vs. +mbcd	19.27	No	ns	> 0.9999
Glass vs. +17E6	742.4	Yes	****	< 0.0001
Glass vs. +4B4	191.1	Yes	****	< 0.0001
Figure S1I
Column1	Column2	Column3	Column4	Column5
Number of families	1
Number of comparisons per family	21
Alpha	0.01
Dunn's multiple comparisons test	Mean rank diff.	Significant?	Summary	Adjusted P Value
0.01%PLL vs. 1%BSA	40.3	No	ns	> 0.9999
0.01%PLL vs. FN	904.3	Yes	****	< 0.0001
0.01%PLL vs. Collagen 1	132.9	No	*	0.0483
0.01%PLL vs. Laminin	225.1	Yes	****	< 0.0001
0.01%PLL vs. Vitronectin	329.8	Yes	****	< 0.0001
0.01%PLL vs. FN+MBCD	250.9	Yes	****	< 0.0001
1%BSA vs. FN	864	Yes	****	< 0.0001
1%BSA vs. Collagen 1	92.6	No	ns	> 0.9999
1%BSA vs. Laminin	184.8	No	*	0.0117
1%BSA vs. Vitronectin	289.5	Yes	****	< 0.0001
1%BSA vs. FN+MBCD	210.6	Yes	**	0.0016
FN vs. Collagen 1	-771.4	Yes	****	< 0.0001
FN vs. Laminin	-679.3	Yes	****	< 0.0001
FN vs. Vitronectin	-574.6	Yes	****	< 0.0001
FN vs. FN+MBCD	-653.4	Yes	****	< 0.0001
Collagen 1 vs. Laminin	92.19	No	ns	0.5936
Collagen 1 vs. Vitronectin	196.9	Yes	***	0.0001
Collagen 1 vs. FN+MBCD	118.1	No	ns	0.0944
Laminin vs. Vitronectin	104.7	No	ns	0.3468
Laminin vs. FN+MBCD	25.87	No	ns	> 0.9999
Vitronectin vs. FN+MBCD	-78.83	No	ns	> 0.9999
Figure S1K
Column1	Column2	Column3	Column4	Column5
Number of families	1
Number of comparisons per family	21
Alpha	0.01
Dunn's multiple comparisons test	Mean rank diff.	Significant?	Summary	Adjusted P Value
0ug/ml 0mM vs. 0.5ug/ml 0 mM	443.7	Yes	****	< 0.0001
0ug/ml 0mM vs. 0.5ug/ml 0.5mM	947.8	Yes	****	< 0.0001
0ug/ml 0mM vs. 0.5ug/ml 2mM	1313	Yes	****	< 0.0001
0ug/ml 0mM vs. 0.5ug/ml 10mM	1656	Yes	****	< 0.0001
0ug/ml 0mM vs. 10ug/ml 0mM Mn	1500	Yes	****	< 0.0001
0ug/ml 0mM vs. 10ug/ml 2mM	1308	Yes	****	< 0.0001
0.5ug/ml 0 mM vs. 0.5ug/ml 0.5mM	504.1	Yes	****	< 0.0001
0.5ug/ml 0 mM vs. 0.5ug/ml 2mM	869.6	Yes	****	< 0.0001
0.5ug/ml 0 mM vs. 0.5ug/ml 10mM	1213	Yes	****	< 0.0001
0.5ug/ml 0 mM vs. 10ug/ml 0mM Mn	1056	Yes	****	< 0.0001
0.5ug/ml 0 mM vs. 10ug/ml 2mM	864	Yes	****	< 0.0001
0.5ug/ml 0.5mM vs. 0.5ug/ml 2mM	365.5	Yes	****	< 0.0001
0.5ug/ml 0.5mM vs. 0.5ug/ml 10mM	708.5	Yes	****	< 0.0001
0.5ug/ml 0.5mM vs. 10ug/ml 0mM Mn	551.9	Yes	****	< 0.0001
0.5ug/ml 0.5mM vs. 10ug/ml 2mM	359.9	Yes	****	< 0.0001
0.5ug/ml 2mM vs. 0.5ug/ml 10mM	342.9	Yes	****	< 0.0001
0.5ug/ml 2mM vs. 10ug/ml 0mM Mn	186.4	Yes	**	0.0046
0.5ug/ml 2mM vs. 10ug/ml 2mM	-5.636	No	ns	> 0.9999
0.5ug/ml 10mM vs. 10ug/ml 0mM Mn	-156.6	No	ns	0.1262
0.5ug/ml 10mM vs. 10ug/ml 2mM	-348.6	Yes	****	< 0.0001
10ug/ml 0mM Mn vs. 10ug/ml 2mM	-192	Yes	***	0.0005
FIGURE S2
Figure S2B
Column1	Column2	Column3	Column4	Column5
Number of families	1
Number of comparisons per family	6
Alpha	0.01
Dunn's multiple comparisons test	Mean rank diff.	Significant?	Summary	Adjusted P Value
FN vs. FN+MBCD	-805	Yes	****	< 0.0001
FN vs. Glass	-933.4	Yes	****	< 0.0001
FN vs. Glass+MBCD	-1279	Yes	****	< 0.0001
FN+MBCD vs. Glass	-128.4	No	ns	0.1631
FN+MBCD vs. Glass+MBCD	-474	Yes	****	< 0.0001
Glass vs. Glass+MBCD	-345.6	Yes	****	< 0.0001
Figure S2C
Column1	Column2	Column3	Column4	Column5
Number of families	1
Number of comparisons per family	3
Alpha	0.01
Dunn's multiple comparisons test	Mean rank diff.	Significant?	Summary	Adjusted P Value
P0 vs. P1	15.43	Yes	**	0.0026
P0 vs. P2	26.57	Yes	****	< 0.0001
P1 vs. P2	11.14	No	*	0.0488
Figure S2H
Column1	Column2	Column3	Column4	Column5
Number of families	1
Number of comparisons per family	6
Alpha	0.01
Dunn's multiple comparisons test	Mean rank diff.	Significant?	Summary	Adjusted P Value
0ugs cRGD-biotin vs. 5ugs cRGD-biotin	257.2	Yes	****	< 0.0001
0ugs cRGD-biotin vs. 10 ugs cRGD-biotin	608.9	Yes	****	< 0.0001
0ugs cRGD-biotin vs. 15 ugs vRGD-biotin	689.2	Yes	****	< 0.0001
5ugs cRGD-biotin vs. 10 ugs cRGD-biotin	351.8	Yes	****	< 0.0001
5ugs cRGD-biotin vs. 15 ugs vRGD-biotin	432.1	Yes	****	< 0.0001
10 ugs cRGD-biotin vs. 15 ugs vRGD-biotin	80.3	No	ns	0.0872
FIGURE S3
Figure S3B
Column1	Column2	Column3	Column4	Column5
Number of families	1
Number of comparisons per family	6
Alpha	0.01
Dunn's multiple comparisons test	Mean rank diff.	Significant?	Summary	Adjusted P Value
FAK+/+ vs. FAK+/+ + mbcd	-259	Yes	****	< 0.0001
FAK+/+ vs. FAK-/-	-301.6	Yes	****	< 0.0001
FAK+/+ vs. FAK-/- +mBCD	-308.7	Yes	****	< 0.0001
FAK+/+ + mbcd vs. FAK-/-	-42.65	No	ns	0.2475
FAK+/+ + mbcd vs. FAK-/- +mBCD	-49.71	No	ns	0.5657
FAK-/- vs. FAK-/- +mBCD	-7.055	No	ns	> 0.9999
Figure S3D
Column1	Column2	Column3	Column4	Column5
Number of families	1
Number of comparisons per family	3
Alpha	0.01
Dunn's multiple comparisons test	Mean rank diff.	Significant?	Summary	Adjusted P Value
Glass vs. Glass+CN03	233.3	Yes	****	< 0.0001
Glass vs. FN	94.71	Yes	****	< 0.0001
Glass+CN03 vs. FN	-138.6	Yes	****	< 0.0001
Figure S3G
Column1	Column2	Column3	Column4	Column5
Number of families	1
Number of comparisons per family	3
Alpha	0.01
Dunn's multiple comparisons test	Mean rank diff.	Significant?	Summary	Adjusted P Value
FN vs. Glass	-295.2	Yes	****	< 0.0001
FN vs. Glass+IMM01	156.9	Yes	****	< 0.0001
Glass vs. Glass+IMM01	452.1	Yes	****	< 0.0001
FIGURE S4
Figure S4D
Column1	Column2	Column3	Column4	Column5
Number of families	1
Number of comparisons per family	6
Alpha	0.01
Dunn's multiple comparisons test	Mean rank diff.	Significant?	Summary	Adjusted P Value
Control siRNA vs. MBCD	-625	Yes	****	< 0.0001
Control siRNA vs. FHOD1 siRNA	-414.4	Yes	****	< 0.0001
Control siRNA vs. mDia1 siRNA	-239.9	Yes	****	< 0.0001
MBCD vs. FHOD1 siRNA	210.6	Yes	****	< 0.0001
MBCD vs. mDia1 siRNA	385.1	Yes	****	< 0.0001
FHOD1 siRNA vs. mDia1 siRNA	174.4	Yes	****	< 0.0001
Figure S4F
Column1	Column2	Column3	Column1	Column2
Column B	f_SMIFH2		Column D	tauD_SMIFH2
vs.	vs.		vs.	vs.
Column A	f_c		Column C	tauD_c
Mann Whitney test			Mann Whitney test
P value	< 0.0001		P value	< 0.0001
Exact or approximate P value?	Exact		Exact or approximate P value?	Exact
P value summary	****		P value summary	****
Significantly different? (P < 0.05)	Yes		Significantly different? (P < 0.01)	Yes
One- or two-tailed P value?	Two-tailed		One- or two-tailed P value?	Two-tailed
Sum of ranks in column A,B	3143 , 6587		Sum of ranks in column C,D	6740 , 2990
Mann-Whitney U	728		Mann-Whitney U	505
Figure S4H
Column1	Column2	Column3	Column4	Column5
Number of families	1
Number of comparisons per family	10
Alpha	0.01
Dunn's multiple comparisons test	Mean rank diff.	Significant?	Summary	Adjusted P Value
Control FN vs. MBCD	-422.2	Yes	****	< 0.0001
Control FN vs. Y27632	-423.8	Yes	****	< 0.0001
Control FN vs. ML-7	-538.6	Yes	****	< 0.0001
Control FN vs. MLY	-552.6	Yes	****	< 0.0001
MBCD vs. Y27632	-1.606	No	ns	> 0.9999
MBCD vs. ML-7	-116.3	Yes	**	0.0049
MBCD vs. MLY	-130.3	Yes	****	< 0.0001
Y27632 vs. ML-7	-114.7	No	*	0.0113
Y27632 vs. MLY	-128.7	Yes	***	0.0002
ML-7 vs. MLY	-14	No	ns	> 0.9999
Figure S4J
Column1	Column2	Column3	Column4	Column5
Number of families	1
Number of comparisons per family	3
Alpha	0.01
Dunn's multiple comparisons test	Mean rank diff.	Significant?	Summary	Adjusted P Value
nanopatterned SLBs- Centre of Grid vs. nanopatterned SLB- On lines 10x40 pxl	340	Yes	****	< 0.0001
nanopatterned SLBs- Centre of Grid vs. nanopatterned SLB-On lines 5x80 pxl	343.6	Yes	****	< 0.0001
nanopatterned SLB- On lines 10x40 pxl vs. nanopatterned SLB-On lines 5x80 pxl	3.627	No	ns	> 0.9999
Figure S4L
Column1	Column2	Column3	Column4	Column5
Number of families	1
Number of comparisons per family	3
Alpha	0.01
Dunn's multiple comparisons test	Mean rank diff.	Significant?	Summary	Adjusted P Value
Outside Grid vs. Within Grid	-6.221	No	ns	> 0.9999
Outside Grid vs. Into solution	16	No	ns	0.8013
Within Grid vs. Into solution	22.22	No	ns	0.2064
FIGURE S5
Figure S5B
Column1	Column2	Column3
Column B	talin 2 shRNA
vs.	vs.
Column A	Talin 1-/-
Mann Whitney test
P value	< 0.0001
Exact or approximate P value?	Exact
P value summary	****
Significantly different? (P < 0.01)	Yes
One- or two-tailed P value?	Two-tailed
Sum of ranks in column A,B	12760 , 1946
Mann-Whitney U	671
Figure S5E
Column1	Column2	Column3	Column4	Column5
Number of families	1
Number of comparisons per family	10
Alpha	0.01
Dunn's multiple comparisons test	Mean rank diff.	Significant?	Summary	Adjusted P Value
Vin Null vs. VinCA	453.9	Yes	****	< 0.0001
Vin Null vs. VinWT	550.1	Yes	****	< 0.0001
Vin Null vs. LactC2Ez	372.6	Yes	****	< 0.0001
Vin Null vs. AAA	10.41	No	ns	> 0.9999
VinCA vs. VinWT	96.15	No	ns	0.0801
VinCA vs. LactC2Ez	-81.3	No	*	0.0379
VinCA vs. AAA	-443.5	Yes	****	< 0.0001
VinWT vs. LactC2Ez	-177.4	Yes	****	< 0.0001
VinWT vs. AAA	-539.7	Yes	****	< 0.0001
LactC2Ez vs. AAA	-362.2	Yes	****	< 0.0001
FIGURE S6
Figure S6B
Column1	Column2	Column3	Column4	Column5
Number of families	1
Number of comparisons per family	10
Alpha	0.01
Dunn's multiple comparisons test	Mean rank diff.	Significant?	Summary	Adjusted P Value
Vin-/- vs. +Vin WT	266.9	Yes	****	< 0.0001
Vin-/- vs. +Vin WT + SMIFH2	14.22	No	ns	> 0.9999
Vin-/- vs. +Vin WT+ PP2+PF 573228	44.71	No	ns	0.3944
Vin-/- vs. +Vin WT + PP2 +PF 573228 + IMM01	288	Yes	****	< 0.0001
+Vin WT vs. +Vin WT + SMIFH2	-252.7	Yes	****	< 0.0001
+Vin WT vs. +Vin WT+ PP2+PF 573228	-222.2	Yes	****	< 0.0001
+Vin WT vs. +Vin WT + PP2 +PF 573228 + IMM01	21.15	No	ns	> 0.9999
+Vin WT + SMIFH2 vs. +Vin WT+ PP2+PF 573228	30.49	No	ns	> 0.9999
+Vin WT + SMIFH2 vs. +Vin WT + PP2 +PF 573228 + IMM01	273.8	Yes	****	< 0.0001
+Vin WT+ PP2+PF 573228 vs. +Vin WT + PP2 +PF 573228 + IMM01	243.3	Yes	****	< 0.0001
Figure S6D
Column1	Column2	Column3	Column4	Column5
Number of families	1
Number of comparisons per family	15
Alpha	0.01
Dunn's multiple comparisons test	Mean rank diff.	Significant?	Summary	Adjusted P Value
Vin-/- vs. +Vin WT	352.9	Yes	****	< 0.0001
Vin-/- vs. Vin-/- SMIFH2	118.9	No	*	0.0139
Vin-/- vs. Vin-/- +PP2 +PF573228	62.87	No	ns	0.124
Vin-/- vs. Vin-/- +PP2 +PF573228 +IMM01	154.7	Yes	****	< 0.0001
Vin-/- vs. Vin-/- IMM01	166.7	Yes	****	< 0.0001
+Vin WT vs. Vin-/- SMIFH2	-234	Yes	****	< 0.0001
+Vin WT vs. Vin-/- +PP2 +PF573228	-290	Yes	****	< 0.0001
+Vin WT vs. Vin-/- +PP2 +PF573228 +IMM01	-198.2	Yes	****	< 0.0001
+Vin WT vs. Vin-/- IMM01	-186.2	Yes	****	< 0.0001
Vin-/- SMIFH2 vs. Vin-/- +PP2 +PF573228	-56	No	ns	> 0.9999
Vin-/- SMIFH2 vs. Vin-/- +PP2 +PF573228 +IMM01	35.87	No	ns	> 0.9999
Vin-/- SMIFH2 vs. Vin-/- IMM01	47.84	No	ns	> 0.9999
Vin-/- +PP2 +PF573228 vs. Vin-/- +PP2 +PF573228 +IMM01	91.87	Yes	**	0.0028
Vin-/- +PP2 +PF573228 vs. Vin-/- IMM01	103.8	Yes	****	< 0.0001
Vin-/- +PP2 +PF573228 +IMM01 vs. Vin-/- IMM01	11.97	No	ns	> 0.9999
Figure S6G
Column1	Column2	Column3	Column4	Column5
Number of families	1
Number of comparisons per family	6
Alpha	0.01
Dunn's multiple comparisons test	Mean rank diff.	Significant?	Summary	Adjusted P Value
immobile cRGD vs. mobile cRGD	-167.2	Yes	****	< 0.0001
immobile cRGD vs. Outside Vin WT clusters and pattern	-166.1	Yes	****	< 0.0001
immobile cRGD vs. Within Vin WT clusters	-63.2	Yes	**	0.0086
mobile cRGD vs. Outside Vin WT clusters and pattern	1.107	No	ns	> 0.9999
mobile cRGD vs. Within Vin WT clusters	104	Yes	***	0.0003
Outside Vin WT clusters and pattern vs. Within Vin WT clusters	102.9	Yes	****	< 0.0001
FIGURE S7
Figure S7B
Column1	Column2	Column3	Column4	Column5
Number of families	1
Number of comparisons per family	3
Alpha	0.01
Dunn's multiple comparisons test	Mean rank diff.	Significant?	Summary	Adjusted P Value
WT vs. PGAP2/3 mutant	-606.5	Yes	****	< 0.0001
WT vs. Rescue	100.1	Yes	***	0.0002
PGAP2/3 mutant vs. Rescue	706.6	Yes	****	< 0.0001
Figure S7D
Column1	Column2	Column3	Column4	Column5
Number of families	1
Number of comparisons per family	3
Alpha	0.01
Dunn's multiple comparisons test	Mean rank diff.	Significant?	Summary	Adjusted P Value
4B4 WT vs. 4B4 Mutant	64.3	Yes	****	< 0.0001
4B4 WT vs. 4B4 Rescue	60.91	Yes	***	0.0001
4B4 Mutant vs. 4B4 Rescue	-3.388	No	ns	> 0.9999
Column1	Column2	Column3	Column4	Column5
Number of families	1
Number of comparisons per family	3
Alpha	0.01
Dunn's multiple comparisons test	Mean rank diff.	Significant?	Summary	Adjusted P Value
HUTS4 WT vs. HUTS4 Mutant	-105.9	Yes	****	< 0.0001
HUTS4 WT vs. HUTS4 Rescue	-83.49	Yes	****	< 0.0001
HUTS4 Mutant vs. HUTS4 Rescue	22.37	No	ns	0.2151
Figure S7F
Column1	Column2	Column3	Column4	Column5
Number of families	1
Number of comparisons per family	6
Alpha	0.01
Dunn's multiple comparisons test	Mean rank diff.	Significant?	Summary	Adjusted P Value
WT vs. WT+mbcd	1025	Yes	****	< 0.0001
WT vs. Mutant	83.21	No	*	0.0327
WT vs. Rescue	452.5	Yes	****	< 0.0001
WT+mbcd vs. Mutant	-942.1	Yes	****	< 0.0001
WT+mbcd vs. Rescue	-572.8	Yes	****	< 0.0001
Mutant vs. Rescue	369.3	Yes	****	< 0.0001
Figure S7I
Column B	FRTM	Column1
vs.	vs.
Column A	FRGPI
Mann Whitney test
P value	< 0.0001
Exact or approximate P value?	Exact
P value summary	****
Significantly different? (P < 0.01)	Yes
One- or two-tailed P value?	Two-tailed
Sum of ranks in column A,B	436 , 599
Mann-Whitney U	4
Figure S7L
Column1	Column2	Column3	Column4	Column5
Number of families	1
Number of comparisons per family	6
Alpha	0.01
Dunn's multiple comparisons test	Mean rank diff.	Significant?	Summary	Adjusted P Value
WT vs. Mutant	260.1	Yes	****	< 0.0001
WT vs. Rescue	65.67	No	ns	0.1159
WT vs. WT+mbcd	216.8	Yes	****	< 0.0001
Mutant vs. Rescue	-194.4	Yes	****	< 0.0001
Mutant vs. WT+mbcd	-43.21	No	ns	0.5773
Rescue vs. WT+mbcd	151.2	Yes	****	< 0.0001
Figure S7N
Column1	Column2	Column3	Column4	Column5
Number of families	1
Number of comparisons per family	3
Alpha	0.001
Dunn's multiple comparisons test	Mean rank diff.	Significant?	Summary	Adjusted P Value
WT-12hrs vs. Mutant-12 hrs	-17.5	No	**	0.0012
WT-12hrs vs. Rescue-12 hrs	8.5	No	ns	0.2578
Mutant-12 hrs vs. Rescue-12 hrs	26	Yes	****	< 0.0001
WT-24hrs vs. Mutant-24 hrs	-18.63	Yes	***	0.0005
WT-24hrs vs. Rescue-24hrs	9.063	No	ns	0.2013
Mutant-24 hrs vs. Rescue-24hrs	27.69	Yes	****	< 0.0001
WT-36hrs vs. Mutant-36hrs	-17.94	Yes	***	0.0008
WT-36hrs vs. Rescue-36hrs	9.313	No	ns	0.174
Mutant-36hrs vs. Rescue-36hrs	27.25	Yes	****	< 0.0001
